# Supplementary material for: Sequence-based identification of inositol monophosphatase-like histidinol-phosphate phosphatases (HisN) in Corynebacterium glutamicum, Actinobacteria, and beyond
Source: BMC Microbiol. 2017 Jul 18;17:161. doi: 10.1186/s12866-017-1069-4 (PMC5516325; doi:10.1186/s12866-017-1069-4)
Supplement: Supplementary file 3 — HisN-HMM. Hidden Markov model of 1681 HisN sequences based on an iterative approach using Jackhmmer. (HMM 121 kb) [file 12866_2017_1069_MOESM3_ESM.hmm]

HMMER3/f [3.1b2 | January 2014]
NAME  jackhmmer
LENG  266
ALPH  amino
RF    yes
MM    no
CONS  yes
CS    no
MAP   yes
DATE  Thu Jun  8 10:49:47 2017
NSEQ  1681
EFFN  2.363008
CKSUM 3267925682
STATS LOCAL MSV      -10.7190  0.70233
STATS LOCAL VITERBI  -11.5117  0.70233
STATS LOCAL FORWARD   -5.3978  0.70233
HMM          A        C        D        E        F        G        H        I        K        L        M        N        P        Q        R        S        T        V        W        Y   
            m->m     m->i     m->d     i->m     i->i     d->m     d->d
  COMPO   2.31788  4.39552  2.84758  2.63767  3.41161  2.71912  3.75343  2.83679  2.83513  2.47147  3.69186  3.26371  3.34734  3.14259  2.94955  2.73515  2.76685  2.60899  4.34175  3.60161
          2.68618  4.42225  2.77519  2.73123  3.46354  2.40513  3.72494  3.29354  2.67741  2.69355  4.24690  2.90347  2.73739  3.18146  2.89801  2.37887  2.77519  2.98518  4.58477  3.61503
          1.39339  4.74531  0.29696  0.61958  0.77255  0.00000        *
      1   2.49313  3.87183  2.94404  2.86292  3.20023  2.58048  3.70119  2.78155  2.86074  2.40259  3.68856  3.16494  3.22965  3.28907  2.97401  2.72595  2.90981  2.59817  4.36926  3.38982      1 l x - -
          2.68618  4.42225  2.77519  2.73123  3.46354  2.40513  3.72494  3.29354  2.67741  2.69355  4.24690  2.90347  2.73739  3.18146  2.89801  2.37887  2.77519  2.98518  4.58477  3.61503
          0.05071  3.40264  4.12498  0.61958  0.77255  1.36598  0.29455
      2   1.82342  4.08288  3.08738  2.91808  3.62325  2.89733  3.96801  2.75549  2.91362  2.60753  3.75665  3.16671  3.59670  3.32040  3.15803  2.48191  2.72895  2.50272  5.09365  3.85264      2 a x - -
          2.68618  4.42225  2.77519  2.73123  3.46354  2.40513  3.72494  3.29354  2.67741  2.69355  4.24690  2.90347  2.73739  3.18146  2.89801  2.37887  2.77519  2.98518  4.58477  3.61503
          0.04638  3.48971  4.21205  0.61958  0.77255  1.07253  0.41876
      3   2.83023  5.36951  1.62996  1.70130  4.64581  3.17156  3.67075  4.15066  2.63967  3.65806  4.49695  2.55543  3.76936  2.72128  3.21080  2.72069  3.11317  3.73740  5.82669  4.34231      3 d x - -
          2.68618  4.42225  2.77519  2.73123  3.46354  2.40513  3.72494  3.29354  2.67741  2.69355  4.24690  2.90347  2.73739  3.18146  2.89801  2.37887  2.77519  2.98518  4.58477  3.61503
          0.03243  3.84053  4.56287  0.61958  0.77255  0.81158  0.58727
      4   2.65137  4.15560  4.10109  3.51938  3.01230  3.77502  3.97622  2.41552  3.37212  1.50864  3.12146  3.70626  4.12712  3.57945  3.57058  3.05950  2.89815  2.32195  4.63924  2.50997      4 l x - -
          2.68618  4.42225  2.77519  2.73123  3.46354  2.40513  3.72494  3.29354  2.67741  2.69355  4.24690  2.90347  2.73739  3.18146  2.89801  2.37887  2.77519  2.98518  4.58477  3.61503
          0.02210  4.21904  4.94138  0.61958  0.77255  0.75676  0.63334
      5   2.41246  5.17339  2.12452  2.13041  4.50759  3.41367  3.29765  3.97738  2.32352  3.40449  4.21784  2.75388  3.83144  2.55260  2.75945  2.48042  2.77360  3.52426  5.61162  4.19360      5 d x - -
          2.68618  4.42225  2.77519  2.73123  3.46354  2.40513  3.72494  3.29354  2.67741  2.69355  4.24690  2.90347  2.73739  3.18146  2.89801  2.37887  2.77519  2.98518  4.58477  3.61503
          0.01820  4.41120  5.13354  0.61958  0.77255  0.59525  0.80168
      6   2.41618  5.21804  2.13581  2.13129  4.55620  3.18008  3.39732  4.01254  2.37813  3.49329  4.25337  2.88944  3.72167  2.63066  2.57287  2.53864  2.63647  3.50436  5.65470  4.18590      6 e x - -
          2.68618  4.42225  2.77519  2.73123  3.46354  2.40513  3.72494  3.29354  2.67741  2.69355  4.24690  2.90347  2.73739  3.18146  2.89801  2.37887  2.77519  2.98518  4.58477  3.61503
          0.01543  4.57500  5.29734  0.61958  0.77255  0.61185  0.78165
      7   2.49920  4.59918  2.14679  2.63565  2.78388  3.63770  3.27669  3.07696  2.74389  2.34224  3.75571  3.25092  4.02302  3.04422  2.96862  2.84823  2.95209  2.96129  5.03242  3.23445      7 d x - -
          2.68618  4.42225  2.77519  2.73123  3.46354  2.40513  3.72494  3.29354  2.67741  2.69355  4.24690  2.90347  2.73739  3.18146  2.89801  2.37887  2.77519  2.98518  4.58477  3.61503
          0.01453  4.63437  5.35671  0.61958  0.77255  0.52368  0.89731
      8   2.44686  4.20382  4.02482  3.42142  3.22982  3.82922  4.16389  2.15603  3.43222  1.43653  3.23060  3.87503  4.24480  3.72284  3.49007  3.11021  2.91607  2.10940  4.66606  3.62953      8 l x - -
          2.68618  4.42225  2.77519  2.73123  3.46354  2.40513  3.72494  3.29354  2.67741  2.69355  4.24690  2.90347  2.73739  3.18146  2.89801  2.37887  2.77519  2.98518  4.58477  3.61503
          0.01373  4.69056  5.41290  0.61958  0.77255  0.50695  0.92213
      9   1.94154  5.23430  2.55567  2.06355  4.53526  3.48122  3.69581  3.99076  2.33169  3.45224  4.29405  2.86253  3.77447  2.65521  2.44489  2.55577  2.81737  3.58855  5.70016  4.28230      9 a x - -
          2.68618  4.42225  2.77519  2.73123  3.46354  2.40513  3.72494  3.29354  2.67741  2.69355  4.24690  2.90347  2.73739  3.18146  2.89801  2.37887  2.77519  2.98518  4.58477  3.61503
          0.01336  4.71785  5.44019  0.61958  0.77255  0.50139  0.93062
     10   2.58243  4.15130  4.52091  3.95776  1.98731  3.93974  3.98481  2.43150  3.76748  1.58696  3.29181  4.02753  4.30462  3.94729  3.83866  3.21746  2.72841  1.97616  4.80043  3.63210     10 l x - -
          2.68618  4.42225  2.77519  2.73123  3.46354  2.40513  3.72494  3.29354  2.67741  2.69355  4.24690  2.90347  2.73739  3.18146  2.89801  2.37887  2.77519  2.98518  4.58477  3.61503
          0.01320  4.73015  5.45250  0.61958  0.77255  0.50487  0.92529
     11   1.15350  4.28835  4.06859  3.49543  3.27215  3.47840  4.19043  2.60225  3.40721  2.29007  3.36088  3.78019  4.25207  3.64670  3.65950  3.11185  3.03214  2.46137  4.99809  3.79413     11 a x - -
          2.68618  4.42225  2.77519  2.73123  3.46354  2.40513  3.72494  3.29354  2.67741  2.69355  4.24690  2.90347  2.73739  3.18146  2.89801  2.37887  2.77519  2.98518  4.58477  3.61503
          0.01315  4.73395  5.45630  0.61958  0.77255  0.50568  0.92407
     12   2.64281  4.94561  2.95657  2.36140  4.17677  3.19631  2.55162  3.47298  2.48785  2.37457  4.05563  2.62937  3.94855  2.45080  2.78386  2.72695  2.92189  3.24366  5.50221  4.20293     12 e x - -
          2.68618  4.42225  2.77519  2.73123  3.46354  2.40513  3.72494  3.29354  2.67741  2.69355  4.24690  2.90347  2.73739  3.18146  2.89801  2.37887  2.77519  2.98518  4.58477  3.61503
          0.01313  4.73523  5.45757  0.61958  0.77255  0.50066  0.93174
     13   2.34197  5.24446  2.76546  1.95068  4.59201  3.47653  3.47603  4.00454  2.33459  3.35417  4.24312  2.99331  3.94651  2.56826  2.15450  2.59453  2.91924  3.03747  5.65194  4.20609     13 e x - -
          2.68618  4.42225  2.77519  2.73123  3.46354  2.40513  3.72494  3.29354  2.67741  2.69355  4.24690  2.90347  2.73739  3.18146  2.89801  2.37887  2.77519  2.98518  4.58477  3.61503
          0.01310  4.73717  5.45951  0.61958  0.77255  0.49539  0.93989
     14   2.19850  4.22954  4.67562  4.07787  3.31408  4.05879  4.41255  2.31614  3.91237  1.09579  2.96333  4.17447  4.43373  4.07301  3.99562  3.37982  3.08436  2.26684  4.78126  3.75645     14 l x - -
          2.68618  4.42225  2.77519  2.73123  3.46354  2.40513  3.72494  3.29354  2.67741  2.69355  4.24690  2.90347  2.73739  3.18146  2.89801  2.37887  2.77519  2.98518  4.58477  3.61503
          0.01307  4.73943  5.46177  0.61958  0.77255  0.49752  0.93658
     15   0.86187  4.18738  3.96583  3.43813  3.90706  3.53999  4.30648  3.06161  3.36813  2.85757  3.86110  3.51430  4.16280  3.66144  3.67875  2.91871  2.92409  2.75587  5.35815  4.08712     15 a x - -
          2.68618  4.42225  2.77519  2.73123  3.46354  2.40513  3.72494  3.29354  2.67741  2.69355  4.24690  2.90347  2.73739  3.18146  2.89801  2.37887  2.77519  2.98518  4.58477  3.61503
          0.01307  4.73970  5.46205  0.61958  0.77255  0.49710  0.93725
     16   2.62921  5.25778  1.53981  2.30403  4.51912  3.48213  3.68966  4.02697  2.40704  3.46119  4.18210  2.87900  3.94943  2.56928  2.73590  2.69072  2.90275  3.60122  5.35896  4.15993     16 d x - -
          2.68618  4.42225  2.77519  2.73123  3.46354  2.40513  3.72494  3.29354  2.67741  2.69355  4.24690  2.90347  2.73739  3.18146  2.89801  2.37887  2.77519  2.98518  4.58477  3.61503
          0.01307  4.73993  5.46228  0.61958  0.77255  0.49527  0.94009
     17   1.55003  4.91016  3.12268  2.30644  4.14361  3.58095  3.77453  3.30468  2.54434  2.73110  3.97194  3.12194  4.00677  2.81834  2.90659  2.71606  2.87369  2.97177  5.45571  4.12825     17 a x - -
          2.68618  4.42225  2.77519  2.73123  3.46354  2.40513  3.72494  3.29354  2.67741  2.69355  4.24690  2.90347  2.73739  3.18146  2.89801  2.37887  2.77519  2.98518  4.58477  3.61503
          0.01306  4.74054  5.46289  0.61958  0.77255  0.49611  0.93879
     18   0.75184  4.55558  4.11889  3.67358  4.45520  3.24288  4.60425  3.70328  3.62929  3.53577  4.33169  3.80468  3.97171  3.90880  3.93598  2.10837  3.00175  2.84898  5.84794  4.64749     18 a x - -
          2.68618  4.42225  2.77519  2.73123  3.46354  2.40513  3.72494  3.29354  2.67741  2.69355  4.24690  2.90347  2.73739  3.18146  2.89801  2.37887  2.77519  2.98518  4.58477  3.61503
          0.01306  4.74054  5.46289  0.61958  0.77255  0.49611  0.93879
     19   2.39524  5.16457  2.20981  2.38316  4.42537  2.23132  3.74980  4.03113  2.43428  3.52540  4.28336  3.01464  3.95319  2.81467  2.23927  2.58283  2.98318  3.61100  4.88874  4.25737     19 d x - -
          2.68618  4.42225  2.77519  2.73123  3.46354  2.40513  3.72494  3.29354  2.67741  2.69355  4.24690  2.90347  2.73739  3.18146  2.89801  2.37887  2.77519  2.98518  4.58477  3.61503
          0.01306  4.74054  5.46289  0.61958  0.77255  0.49558  0.93960
     20   1.94318  5.19497  2.77388  2.04398  4.60291  3.32318  3.69349  4.04525  2.31383  3.49641  4.29817  2.94477  3.53588  2.44423  2.61339  2.55549  2.80322  3.47120  5.70827  4.30126     20 a x - -
          2.68618  4.42225  2.77519  2.73123  3.46354  2.40513  3.72494  3.29354  2.67741  2.69355  4.24690  2.90347  2.73739  3.18146  2.89801  2.37887  2.77519  2.98518  4.58477  3.61503
          0.01306  4.74069  5.46304  0.61958  0.77255  0.49502  0.94048
     21   2.16886  4.26264  4.22167  3.05741  3.21484  3.84476  4.04860  1.99487  3.41242  2.20464  2.85666  3.72982  4.24104  3.58623  3.55541  3.13431  2.82300  1.81505  4.87965  3.64462     21 v x - -
          2.68618  4.42225  2.77519  2.73123  3.46354  2.40513  3.72494  3.29354  2.67741  2.69355  4.24690  2.90347  2.73739  3.18146  2.89801  2.37887  2.77519  2.98518  4.58477  3.61503
          0.01306  4.74091  5.46325  0.61958  0.77255  0.49532  0.94001
     22   2.33695  3.88306  4.31942  3.72971  3.33855  3.86036  4.21095  1.82474  3.59895  2.22557  3.36403  3.81366  4.23845  3.80802  3.74046  2.72306  1.90689  2.33436  4.86286  3.17869     22 i x - -
          2.68618  4.42225  2.77520  2.73121  3.46354  2.40513  3.72495  3.29354  2.67739  2.69355  4.24690  2.90347  2.73740  3.18143  2.89801  2.37887  2.77520  2.98519  4.58477  3.61503
          0.01828  4.27747  5.46325  0.67665  0.70992  0.49220  0.94490
     23   2.49210  4.40746  3.65306  3.06533  3.63184  3.70772  3.93108  2.93747  2.85293  1.74710  2.64601  3.41690  4.14056  3.17997  2.22653  2.92260  2.83538  2.69334  5.09279  3.83901     26 l x - -
          2.68618  4.42225  2.77519  2.73123  3.46354  2.40513  3.72494  3.29354  2.67741  2.69355  4.24690  2.90347  2.73739  3.18146  2.89801  2.37887  2.77519  2.98518  4.58477  3.61503
          0.01304  4.74179  5.46414  0.61958  0.77255  0.49341  0.94299
     24   2.48208  5.28255  2.63473  2.24892  4.62437  3.28540  3.60205  4.08492  2.11319  3.57837  4.31897  3.01101  2.28768  2.56151  2.53139  2.56029  2.94197  3.65869  5.71686  4.26122     27 k x - -
          2.68618  4.42225  2.77519  2.73123  3.46354  2.40513  3.72494  3.29354  2.67741  2.69355  4.24690  2.90347  2.73739  3.18146  2.89801  2.37887  2.77519  2.98518  4.58477  3.61503
          0.01304  4.74179  5.46414  0.61958  0.77255  0.49341  0.94299
     25   2.59091  4.52123  3.66576  3.10568  3.02039  3.70097  2.78415  3.01270  3.04135  2.49767  3.60481  3.47507  4.15475  3.35261  2.14119  2.96725  3.02102  2.78377  4.50830  2.04056     28 y x - -
          2.68618  4.42225  2.77519  2.73123  3.46354  2.40513  3.72494  3.29354  2.67741  2.69355  4.24690  2.90347  2.73739  3.18146  2.89801  2.37887  2.77519  2.98518  4.58477  3.61503
          0.01304  4.74179  5.46414  0.61958  0.77255  0.49341  0.94299
     26   3.49724  4.87579  4.91868  4.47430  0.73350  4.53939  3.98979  3.35879  4.38094  2.53082  4.00329  4.32876  4.86931  4.41594  4.06454  3.86730  3.73439  3.19772  3.55249  2.08421     29 f x - -
          2.68618  4.42225  2.77519  2.73123  3.46354  2.40513  3.72494  3.29354  2.67741  2.69354  4.24690  2.90347  2.73739  3.18146  2.89801  2.37887  2.77519  2.98518  4.58477  3.61503
          0.01552  4.49548  5.46414  0.59732  0.79914  0.49341  0.94299
     27   2.72360  5.24425  2.93591  2.38583  4.48018  3.17708  3.64454  4.03416  2.25325  3.27579  4.28372  3.00757  3.93037  2.57108  1.51175  2.71411  2.99191  3.61916  5.45467  4.07928     31 r x - -
          2.68618  4.42225  2.77519  2.73123  3.46354  2.40513  3.72494  3.29354  2.67741  2.69355  4.24690  2.90347  2.73739  3.18146  2.89801  2.37887  2.77519  2.98518  4.58477  3.61503
          0.01304  4.74179  5.46414  0.61958  0.77255  0.49341  0.94299
     28   2.01051  5.18643  3.00691  2.45418  4.57013  3.04322  3.57114  4.01631  2.27658  3.51456  4.26203  2.68400  3.81425  2.52442  2.71504  2.28900  2.41294  3.58398  5.68688  4.15319     32 a x - -
          2.68618  4.42225  2.77519  2.73123  3.46354  2.40512  3.72494  3.29354  2.67741  2.69355  4.24690  2.90347  2.73739  3.18146  2.89801  2.37887  2.77519  2.98518  4.58477  3.61503
          0.54425  4.55981  0.89341  0.60350  0.79162  0.49341  0.94299
     29   2.43034  4.81726  2.91368  2.38728  3.91617  3.28632  3.57059  3.40101  2.40290  2.51288  3.85707  2.88403  3.41436  2.64625  2.63041  2.51573  2.79941  3.07365  5.02481  3.90722     34 e x - -
          2.68619  4.42217  2.77520  2.73124  3.46355  2.40508  3.72495  3.29355  2.67741  2.69354  4.24690  2.90347  2.73739  3.18146  2.89801  2.37888  2.77520  2.98517  4.58478  3.61504
          0.05784  3.03184  4.83128  0.55908  0.84801  0.24416  1.52951
     30   2.47014  5.18794  2.08031  2.33158  4.60360  2.67099  3.59563  4.05984  2.40484  3.44346  4.29084  2.72398  3.33898  2.75082  2.64795  2.51431  2.91390  3.21987  5.70367  4.28648     38 d x - -
          2.68618  4.42225  2.77520  2.73123  3.46354  2.40513  3.72494  3.29354  2.67741  2.69352  4.24690  2.90347  2.73740  3.18146  2.89801  2.37887  2.77520  2.98518  4.58477  3.61503
          0.01844  4.26904  5.45580  0.57433  0.82800  0.48144  0.96205
     31   2.73172  4.17692  4.33727  3.89909  2.67039  3.53320  3.84889  2.31128  3.70014  1.45380  3.26321  3.80635  3.80043  3.88854  3.69368  3.15209  2.83912  1.97591  4.52171  3.50711     40 l x - -
          2.68618  4.42225  2.77519  2.73123  3.46354  2.40513  3.72494  3.29354  2.67741  2.69355  4.24690  2.90347  2.73739  3.18146  2.89801  2.37887  2.77519  2.98518  4.58477  3.61503
          0.01304  4.74202  5.46437  0.61958  0.77255  0.49292  0.94377
     32   2.31252  5.24867  2.63754  2.11111  4.60177  3.01264  3.46015  4.02270  2.21134  3.51494  4.28081  2.93874  3.84671  2.60727  2.66519  2.36298  2.73775  3.08283  5.70910  4.14591     41 e x - -
          2.68464  4.42295  2.77497  2.73173  3.46424  2.40491  3.72363  3.29391  2.67799  2.69360  4.24590  2.90356  2.73704  3.18208  2.89821  2.37911  2.77522  2.98508  4.58547  3.61571
          0.07765  2.65251  5.46437  3.03430  0.04930  0.49292  0.94377
     33   2.45854  4.11401  4.40587  3.67991  3.00315  3.73334  4.16251  2.09328  3.69927  2.33626  3.25999  3.97830  4.13149  3.80904  3.79452  3.14625  2.55504  1.36865  4.83678  3.65232     90 v x - -
          2.68618  4.42225  2.77519  2.73123  3.46354  2.40513  3.72494  3.29353  2.67741  2.69354  4.24690  2.90347  2.73739  3.18146  2.89801  2.37887  2.77519  2.98518  4.58477  3.61503
          0.01545  4.50130  5.46437  0.59787  0.79847  0.49248  0.94446
     34   2.69320  5.17255  2.27294  1.67428  4.19200  3.44593  3.71762  3.25808  2.47315  3.34468  3.99977  3.01562  3.78325  2.69049  2.88692  2.55166  2.73996  3.40975  5.66621  4.25714     92 e x - -
          2.68618  4.42225  2.77520  2.73123  3.46354  2.40513  3.72494  3.29354  2.67741  2.69355  4.24690  2.90347  2.73740  3.18146  2.89801  2.37887  2.77520  2.98518  4.58477  3.61498
          0.01762  4.32554  5.46449  0.57964  0.82120  0.49018  0.94808
     35   2.53968  4.31315  2.46970  2.56202  3.80725  3.60531  3.48499  3.07561  2.59034  3.04678  4.01695  2.55947  3.99995  2.91514  2.75237  2.55218  2.20154  3.16963  4.90565  3.58859     94 t x - -
          2.68618  4.42225  2.77519  2.73123  3.46354  2.40513  3.72494  3.29354  2.67741  2.69355  4.24690  2.90347  2.73739  3.18146  2.89801  2.37887  2.77519  2.98518  4.58477  3.61503
          0.01303  4.74284  5.46519  0.61958  0.77255  0.49114  0.94657
     36   3.56389  5.64971  3.88916  3.29535  5.26872  3.74955  4.07782  4.59409  0.54241  3.98353  4.86647  3.66975  4.50298  3.21342  2.38798  3.55462  3.67618  4.25055  5.96549  4.83941     95 K x - -
          2.68602  4.42235  2.77523  2.73121  3.46362  2.40502  3.72490  3.29358  2.67745  2.69348  4.24696  2.90351  2.73740  3.18152  2.89803  2.37888  2.77524  2.98525  4.58479  3.61503
          0.14254  2.05093  5.46519  1.01084  0.45242  0.49114  0.94657
     37   2.17260  5.04233  2.81012  2.27251  4.51690  2.87829  3.47633  3.89293  2.42645  3.37600  4.24322  2.97712  2.25965  2.78181  2.89568  2.49115  2.89419  3.42500  5.67277  4.24104    107 a x - -
          2.68618  4.42225  2.77519  2.73123  3.46354  2.40513  3.72494  3.29354  2.67741  2.69355  4.24690  2.90347  2.73739  3.18146  2.89801  2.37887  2.77519  2.98518  4.58477  3.61503
          0.01303  4.74284  5.46519  0.61958  0.77255  0.48977  0.94873
     38   2.85807  5.59567  0.96451  2.41614  4.91125  2.76961  3.94639  4.40258  2.80439  3.88541  4.68948  3.00905  4.10366  3.10588  3.15184  2.93095  3.31919  3.84679  6.05683  4.61007    108 d x - -
          2.68613  4.42222  2.77519  2.73124  3.46349  2.40507  3.72497  3.29347  2.67744  2.69358  4.24694  2.90350  2.73742  3.18148  2.89796  2.37891  2.77523  2.98517  4.58474  3.61502
          0.05211  3.06740  5.46557  0.95773  0.48413  0.48898  0.94998
     39   2.45453  5.04230  2.82241  2.46917  2.77923  3.15828  3.40648  3.72068  2.52796  2.65545  3.32273  2.87261  3.98702  2.69989  2.42717  2.62997  2.96323  3.32405  5.53205  3.85785    116 r x - -
          2.68618  4.42225  2.77519  2.73123  3.46354  2.40513  3.72494  3.29354  2.67741  2.69355  4.24690  2.90347  2.73739  3.18146  2.89801  2.37887  2.77519  2.98518  4.58477  3.61503
          0.01302  4.74360  5.46595  0.61958  0.77255  0.48733  0.95260
     40   2.87261  5.23515  2.05691  2.59524  4.72756  3.49867  4.00348  4.19027  2.84504  3.73436  4.52229  3.16024  4.08465  3.14237  3.32865  1.38575  1.93014  3.76200  5.91597  4.52662    117 s x - -
          2.68618  4.42225  2.77519  2.73123  3.46354  2.40513  3.72494  3.29354  2.67741  2.69355  4.24690  2.90347  2.73739  3.18146  2.89801  2.37887  2.77519  2.98518  4.58477  3.61503
          0.01301  4.74421  5.46655  0.61958  0.77255  0.48817  0.95127
     41   2.73110  4.52483  3.66582  3.00829  3.40024  3.77183  3.88012  2.93095  3.03860  2.45267  3.60410  3.50644  1.33598  3.29517  3.38840  3.00617  3.01226  2.70924  5.00205  3.82546    118 p x - -
          2.68618  4.42225  2.77519  2.73123  3.46354  2.40513  3.72494  3.29352  2.67741  2.69355  4.24690  2.90347  2.73739  3.18146  2.89801  2.37887  2.77519  2.98518  4.58477  3.61503
          0.01469  4.56997  5.46655  0.60423  0.79075  0.48817  0.95127
     42   3.20186  4.75968  5.06761  4.69491  4.14045  4.45380  5.39694  2.21958  4.49401  2.70088  3.99435  4.77105  4.97261  4.85296  4.41990  3.90847  3.67070  0.50053  6.02697  4.77483    120 V x - -
          2.68618  4.42225  2.77519  2.73123  3.46354  2.40513  3.72494  3.29354  2.67741  2.69355  4.24690  2.90347  2.73739  3.18146  2.89801  2.37887  2.77519  2.98518  4.58477  3.61503
          0.01403  4.74421  5.25363  0.61958  0.77255  0.48712  0.95294
     43   2.69603  4.61977  4.15022  3.94998  4.93993  3.40727  4.94217  4.35229  3.97879  4.08255  4.90842  3.84370  4.20884  4.26184  4.21285  2.14991  0.56039  3.73359  6.29809  5.11728    121 T x - -
          2.68618  4.42225  2.77519  2.73123  3.46354  2.40513  3.72494  3.29354  2.67741  2.69355  4.24690  2.90347  2.73739  3.18146  2.89801  2.37887  2.77519  2.98518  4.58477  3.61503
          0.01302  4.74350  5.46585  0.61958  0.77255  0.48971  0.94883
     44   2.33938  4.93913  2.47519  1.86122  4.39036  3.56427  3.76798  2.61558  2.46920  3.15843  4.13708  3.06014  3.87039  2.66006  2.92618  2.74020  3.00230  2.93945  5.59240  4.22382    122 e x - -
          2.68618  4.42225  2.77519  2.73123  3.46354  2.40513  3.72494  3.29354  2.67741  2.69355  4.24690  2.90347  2.73739  3.18146  2.89801  2.37887  2.77519  2.98518  4.58477  3.61503
          0.01302  4.74350  5.46585  0.61958  0.77255  0.48971  0.94883
     45   1.06296  4.40371  3.93942  3.38190  3.63655  3.46719  4.19885  2.76263  3.31166  2.48052  3.52020  3.69912  4.21751  3.59462  3.61267  2.98410  2.89135  2.55158  5.14461  3.92963    123 a x - -
          2.68618  4.42225  2.77519  2.73123  3.46354  2.40513  3.72494  3.29354  2.67741  2.69355  4.24690  2.90347  2.73739  3.18146  2.89801  2.37887  2.77519  2.98518  4.58477  3.61503
          0.01302  4.74350  5.46585  0.61958  0.77255  0.48971  0.94883
     46   3.54013  6.19277  0.41994  2.58408  5.60412  3.67407  4.46190  5.21092  3.68219  4.71693  5.67456  3.22848  4.43291  3.67016  4.37923  3.50703  4.00897  4.73557  6.79545  5.24807    124 D x - -
          2.68618  4.42225  2.77519  2.73123  3.46354  2.40513  3.72494  3.29354  2.67741  2.69355  4.24690  2.90347  2.73739  3.18146  2.89801  2.37887  2.77519  2.98518  4.58477  3.61503
          0.01302  4.74350  5.46585  0.61958  0.77255  0.48971  0.94883
     47   2.78752  5.02043  3.14415  2.54851  4.43339  3.61018  3.25642  3.57384  2.17258  2.99967  4.16719  3.06434  3.99877  2.56301  1.57006  2.81173  2.78080  3.35110  5.43620  4.25284    125 r x - -
          2.68618  4.42225  2.77519  2.73123  3.46354  2.40513  3.72494  3.29354  2.67741  2.69355  4.24690  2.90347  2.73739  3.18146  2.89801  2.37887  2.77519  2.98518  4.58477  3.61503
          0.01302  4.74350  5.46585  0.61958  0.77255  0.48971  0.94883
     48   1.72286  5.23585  2.92381  1.91509  4.55865  3.07232  3.73810  3.95601  2.43991  3.42282  4.09265  2.94519  3.95456  2.68901  2.80717  2.53767  2.89709  3.59873  5.68218  4.28512    126 a x - -
          2.68618  4.42225  2.77519  2.73123  3.46354  2.40513  3.72494  3.29354  2.67741  2.69355  4.24690  2.90347  2.73739  3.18146  2.89801  2.37887  2.77519  2.98518  4.58477  3.61503
          0.01302  4.74350  5.46585  0.61958  0.77255  0.48971  0.94883
     49   1.36355  3.73356  4.36056  3.78524  3.45835  3.73847  4.30398  2.21477  3.66186  2.46242  3.45935  3.93317  4.31007  3.87817  3.83240  3.08606  2.73163  1.90449  4.97997  3.78939    127 a x - -
          2.68618  4.42225  2.77519  2.73123  3.46354  2.40513  3.72494  3.29354  2.67741  2.69355  4.24690  2.90347  2.73739  3.18146  2.89801  2.37887  2.77519  2.98518  4.58477  3.61503
          0.01302  4.74350  5.46585  0.61958  0.77255  0.48971  0.94883
     50   3.92538  6.09871  3.04856  0.29838  5.57877  4.01015  4.73993  5.22762  3.78092  4.72880  5.71743  3.65992  4.67952  3.97222  4.26620  3.83907  4.25942  4.82413  6.59734  5.35840    128 E x - -
          2.68618  4.42225  2.77519  2.73123  3.46354  2.40513  3.72494  3.29354  2.67741  2.69355  4.24690  2.90347  2.73739  3.18146  2.89801  2.37887  2.77519  2.98518  4.58477  3.61503
          0.01302  4.74350  5.46585  0.61958  0.77255  0.48971  0.94883
     51   2.17015  5.20218  2.92078  1.84382  4.58141  3.54691  3.70827  3.67765  2.26708  3.38256  4.22398  2.97996  3.95039  2.53882  2.33740  2.64930  2.75422  3.53043  5.46128  4.29176    129 e x - -
          2.68618  4.42225  2.77519  2.73123  3.46354  2.40513  3.72494  3.29354  2.67741  2.69355  4.24690  2.90347  2.73739  3.18146  2.89801  2.37887  2.77519  2.98518  4.58477  3.61503
          0.01302  4.74350  5.46585  0.61958  0.77255  0.48971  0.94883
     52   1.62242  4.54920  3.52368  2.74023  3.62342  3.71850  3.35487  2.89946  2.85634  2.22455  3.34312  3.41052  4.11452  3.20862  3.13261  2.85374  2.79344  2.56554  5.14757  3.85359    130 a x - -
          2.68618  4.42225  2.77519  2.73123  3.46354  2.40513  3.72494  3.29354  2.67741  2.69355  4.24690  2.90347  2.73739  3.18146  2.89801  2.37887  2.77519  2.98518  4.58477  3.61503
          0.01302  4.74350  5.46585  0.61958  0.77255  0.48737  0.95254
     53   3.03221  4.51576  5.15000  4.55732  3.41763  4.50061  4.84552  1.40867  4.38599  1.48140  1.79440  4.63303  4.78439  4.46150  4.41944  3.82949  3.44624  2.25700  5.08403  4.12077    131 i x - -
          2.68618  4.42225  2.77519  2.73123  3.46354  2.40513  3.72494  3.29354  2.67741  2.69355  4.24690  2.90347  2.73739  3.18146  2.89801  2.37887  2.77519  2.98518  4.58477  3.61503
          0.01301  4.74416  5.46651  0.61958  0.77255  0.48775  0.95193
     54   3.12314  5.08013  3.77508  3.10226  4.43067  3.92121  3.96386  3.62856  2.32722  3.28828  4.22953  3.51655  4.29395  3.15072  0.90036  3.19153  3.23505  2.72561  5.53836  4.36893    132 r x - -
          2.68618  4.42225  2.77519  2.73123  3.46354  2.40513  3.72494  3.29354  2.67741  2.69355  4.24690  2.90347  2.73739  3.18146  2.89801  2.37887  2.77519  2.98518  4.58477  3.61503
          0.01301  4.74431  5.46665  0.61958  0.77255  0.48795  0.95161
     55   1.90728  5.27316  2.73828  1.99267  4.59822  3.01151  3.64749  4.08396  2.36137  3.50968  4.24586  2.94293  3.94879  2.71866  2.61322  2.37246  2.85970  3.64766  5.71019  4.30358    133 a x - -
          2.68618  4.42225  2.77519  2.73123  3.46354  2.40513  3.72494  3.29354  2.67741  2.69355  4.24690  2.90347  2.73739  3.18146  2.89801  2.37887  2.77519  2.98518  4.58477  3.61503
          0.01301  4.74431  5.46665  0.61958  0.77255  0.48795  0.95161
     56   2.50988  4.32679  3.97216  3.22215  3.31064  3.57081  3.61730  2.15236  3.23764  1.90849  3.10436  3.69836  4.21400  3.11575  2.75907  3.01402  2.88978  2.12600  4.73815  3.62279    134 l x - -
          2.68618  4.42225  2.77519  2.73123  3.46354  2.40513  3.72494  3.29354  2.67741  2.69355  4.24690  2.90347  2.73739  3.18146  2.89801  2.37887  2.77519  2.98518  4.58477  3.61503
          0.01301  4.74431  5.46665  0.61958  0.77255  0.48795  0.95161
     57   3.54997  4.77753  5.46773  4.88555  3.24599  4.85606  5.18979  1.14854  4.72953  1.07790  3.26488  4.99433  5.05906  4.75635  4.73981  4.20604  3.75961  2.24397  4.96639  4.36705    135 l x - -
          2.68618  4.42225  2.77519  2.73123  3.46354  2.40513  3.72494  3.29354  2.67741  2.69355  4.24690  2.90347  2.73739  3.18146  2.89801  2.37887  2.77519  2.98518  4.58477  3.61503
          0.01301  4.74431  5.46665  0.61958  0.77255  0.48795  0.95161
     58   2.03373  5.23624  2.97201  2.02683  4.47251  3.18906  3.67289  3.94055  2.36792  2.95779  4.09447  2.95508  3.95269  2.49615  2.57491  2.47191  2.79800  3.55419  5.68181  4.27378    136 e x - -
          2.68618  4.42225  2.77519  2.73123  3.46354  2.40513  3.72494  3.29354  2.67741  2.69355  4.24690  2.90347  2.73739  3.18146  2.89801  2.37887  2.77519  2.98518  4.58477  3.61503
          0.01301  4.74431  5.46665  0.61958  0.77255  0.48440  0.95729
     59   2.06284  5.20402  2.79985  2.08508  4.61417  3.41750  3.63602  4.08811  2.16104  3.51784  4.17604  2.98575  3.94760  2.56922  2.28946  2.50413  2.78143  3.58705  5.66524  4.29204    137 a x - -
          2.68618  4.42225  2.77520  2.73123  3.46354  2.40513  3.72495  3.29354  2.67741  2.69355  4.24690  2.90347  2.73737  3.18146  2.89801  2.37885  2.77520  2.98518  4.58477  3.61503
          0.01764  4.32286  5.46766  0.62614  0.76497  0.48576  0.95510
     60   2.17087  5.02924  2.97231  2.04440  4.55709  3.52338  3.15646  4.02468  2.35837  3.46340  4.07715  2.77063  3.94959  2.68379  2.31485  2.48210  2.57721  3.53914  5.67752  4.23625    140 e x - -
          2.68618  4.42225  2.77519  2.73123  3.46354  2.40513  3.72494  3.29354  2.67741  2.69355  4.24690  2.90347  2.73739  3.18146  2.89801  2.37887  2.77519  2.98518  4.58477  3.61503
          0.01312  4.74531  5.43982  0.61958  0.77255  0.48576  0.95510
     61   2.68171  4.00254  3.93445  3.35912  2.02298  3.75422  3.47708  2.84346  3.27971  2.52072  3.47290  3.67282  4.20630  3.54219  2.05920  3.01311  2.86230  2.57830  4.68883  2.56516    141 f x - -
          2.68618  4.42225  2.77519  2.73123  3.46354  2.40513  3.72494  3.29354  2.67741  2.69355  4.24690  2.90347  2.73739  3.18146  2.89801  2.37887  2.77519  2.98518  4.58477  3.61503
          0.01300  4.74519  5.46754  0.61958  0.77255  0.48602  0.95469
     62   2.74074  4.73807  3.73120  3.54458  4.87139  3.32578  4.66065  4.30471  3.59528  3.77283  4.81027  3.72985  0.61291  3.94178  3.78609  2.79079  3.05840  3.75089  6.18832  4.96626    142 P x - -
          2.68618  4.42225  2.77519  2.73123  3.46354  2.40513  3.72494  3.29354  2.67741  2.69355  4.24690  2.90347  2.73739  3.18146  2.89801  2.37887  2.77519  2.98518  4.58477  3.61503
          0.01300  4.74519  5.46754  0.61958  0.77255  0.48560  0.95536
     63   2.56135  5.25594  2.13305  2.13631  4.62955  2.85477  3.29583  4.11416  2.46783  3.54062  4.29269  2.86745  3.92726  2.49326  2.52225  2.43162  2.76191  3.66871  5.72067  4.29998    143 d x - -
          2.68616  4.42225  2.77520  2.73123  3.46354  2.40513  3.72495  3.29354  2.67741  2.69353  4.24690  2.90347  2.73740  3.18146  2.89801  2.37887  2.77520  2.98518  4.58477  3.61503
          0.01756  4.32871  5.46766  0.62604  0.76509  0.48576  0.95510
     64   2.78059  5.07592  1.79283  2.58357  3.99598  3.60933  1.80205  3.69306  2.60159  3.23706  4.16854  3.11829  4.00969  2.91883  3.07267  2.82488  3.04085  3.36355  5.48478  4.07464    146 d x - -
          2.68618  4.42225  2.77519  2.73123  3.46354  2.40513  3.72494  3.29354  2.67741  2.69355  4.24690  2.90347  2.73739  3.18146  2.89801  2.37887  2.77519  2.98518  4.58477  3.61503
          0.01300  4.74531  5.46766  0.61958  0.77255  0.48576  0.95510
     65   1.85648  4.93284  3.14365  2.65896  4.24414  1.65488  3.87390  3.70676  2.67788  3.23569  4.12169  3.13664  3.78155  3.02845  3.03031  2.53627  2.95604  3.33013  5.55569  4.22512    147 g x - -
          2.68618  4.42225  2.77519  2.73123  3.46354  2.40513  3.72494  3.29354  2.67741  2.69355  4.24690  2.90347  2.73739  3.18146  2.89801  2.37887  2.77519  2.98518  4.58477  3.61503
          0.01300  4.74531  5.46766  0.61958  0.77255  0.48576  0.95510
     66   3.50353  4.74779  5.51452  4.98484  3.13856  4.95592  5.44866  0.91260  4.87111  2.18189  3.55111  5.09769  5.19357  5.01930  4.95394  4.33378  3.73614  1.31435  5.78625  4.50949    148 i x - -
          2.68618  4.42225  2.77519  2.73123  3.46354  2.40513  3.72494  3.29354  2.67741  2.69355  4.24690  2.90347  2.73739  3.18146  2.89801  2.37887  2.77519  2.98518  4.58477  3.61503
          0.01300  4.74531  5.46766  0.61958  0.77255  0.48576  0.95510
     67   2.72652  4.12980  4.68511  3.95844  2.44937  3.95192  4.01523  2.07498  3.86636  1.55200  3.19113  4.09147  4.31608  3.91345  3.83851  3.25648  2.90016  2.10435  4.39472  2.69229    149 l x - -
          2.68618  4.42225  2.77519  2.73123  3.46354  2.40513  3.72494  3.29354  2.67741  2.69355  4.24690  2.90347  2.73739  3.18146  2.89801  2.37887  2.77519  2.98518  4.58477  3.61503
          0.01300  4.74531  5.46766  0.61958  0.77255  0.48576  0.95510
     68   3.02083  4.96976  3.89432  3.83042  5.21860  0.37728  5.01258  4.82505  3.95038  4.45213  5.31985  4.01173  4.42431  4.32571  3.66141  3.18702  3.56996  4.16674  6.44402  5.28388    150 G x - -
          2.68618  4.42225  2.77519  2.73123  3.46354  2.40513  3.72494  3.29354  2.67741  2.69355  4.24690  2.90347  2.73739  3.18146  2.89801  2.37887  2.77519  2.98518  4.58477  3.61503
          0.01300  4.74531  5.46766  0.61958  0.77255  0.48576  0.95510
     69   3.41135  5.89192  2.77823  0.47206  5.30807  3.76721  4.38085  4.83127  3.30935  4.35452  5.28302  3.32127  4.41865  3.57128  3.65807  3.44383  3.84892  4.42339  6.45504  5.03901    151 E x - -
          2.68618  4.42225  2.77519  2.73123  3.46354  2.40513  3.72494  3.29354  2.67741  2.69355  4.24690  2.90347  2.73739  3.18146  2.89801  2.37887  2.77519  2.98518  4.58477  3.61503
          0.01300  4.74531  5.46766  0.61958  0.77255  0.48576  0.95510
     70   3.43385  5.75247  2.83484  0.50389  5.14388  3.61668  4.33904  4.64039  3.24097  4.20837  4.73052  3.32797  4.38525  3.52627  3.70168  3.37639  3.75044  4.25157  6.32832  4.91974    152 E x - -
          2.68618  4.42225  2.77519  2.73123  3.46354  2.40513  3.72494  3.29354  2.67741  2.69355  4.24690  2.90347  2.73739  3.18146  2.89801  2.37887  2.77519  2.98518  4.58477  3.61503
          0.01300  4.74531  5.46766  0.61958  0.77255  0.48576  0.95510
     71   2.74246  4.57656  3.43810  2.48464  2.13759  3.38057  3.13384  3.16582  2.83688  2.69355  3.33990  2.96047  4.09496  3.12770  3.14719  2.88907  2.86757  2.92051  4.64294  2.53593    153 f x - -
          2.68618  4.42225  2.77519  2.73123  3.46354  2.40513  3.72494  3.29354  2.67741  2.69355  4.24690  2.90347  2.73739  3.18146  2.89801  2.37887  2.77519  2.98518  4.58477  3.61503
          0.01300  4.74531  5.46766  0.61958  0.77255  0.48576  0.95510
     72   2.77506  5.41737  2.61877  2.44856  4.87184  0.90713  4.12143  4.33706  3.01013  3.88178  4.71632  3.16619  3.43826  3.26029  3.58262  3.01260  3.39442  3.92527  6.09366  4.68438    154 g x - -
          2.68618  4.42225  2.77519  2.73123  3.46354  2.40513  3.72494  3.29354  2.67741  2.69355  4.24690  2.90347  2.73739  3.18146  2.89801  2.37887  2.77519  2.98518  4.58477  3.61503
          0.01300  4.74531  5.46766  0.61958  0.77255  0.48576  0.95510
     73   2.44915  5.02545  2.88474  2.22307  4.06072  3.03472  3.71046  3.42315  2.52241  2.90468  4.02482  2.82403  3.63477  2.79677  2.79912  2.52277  2.49888  2.92935  3.75179  3.87902    155 e x - -
          2.68603  4.42194  2.77517  2.73115  3.46362  2.40508  3.72499  3.29362  2.67749  2.69356  4.24698  2.90355  2.73740  3.18143  2.89800  2.37882  2.77528  2.98524  4.58477  3.61511
          0.03477  3.50815  5.46766  1.61037  0.22291  0.48576  0.95510
     74   2.66231  5.17163  2.71804  2.02919  4.47493  3.52855  3.44377  3.58569  2.22735  3.46650  4.29116  2.99333  3.71034  2.66541  2.55487  2.43328  2.38252  2.91809  5.69382  4.22465    171 e x - -
          2.68618  4.42225  2.77519  2.73123  3.46354  2.40513  3.72494  3.29354  2.67741  2.69355  4.24690  2.90347  2.73739  3.18146  2.89801  2.37887  2.77519  2.98518  4.58477  3.61503
          0.01544  4.74531  5.01681  0.61958  0.77255  0.48576  0.95510
     75   2.50009  3.85792  2.86045  2.35953  4.43073  2.36318  3.51825  3.93308  2.44182  3.36813  3.93600  2.57340  3.25325  2.78640  2.39549  2.63344  2.88765  3.35841  5.33249  4.26844    172 e x - -
          2.68618  4.42225  2.77519  2.73123  3.46354  2.40513  3.72494  3.29354  2.67741  2.69355  4.24690  2.90347  2.73739  3.18146  2.89801  2.37887  2.77519  2.98518  4.58477  3.61503
          0.01303  4.74290  5.46525  0.61958  0.77255  0.48250  0.96034
     76   2.39643  5.10756  2.85823  2.23663  4.50844  2.54281  3.51328  3.74374  2.44352  2.87022  4.16139  2.97235  2.96836  2.79960  2.84374  2.38063  2.68024  3.33925  5.56151  4.23305    173 e x - -
          2.68618  4.42225  2.77519  2.73123  3.46354  2.40513  3.72494  3.29354  2.67741  2.69355  4.24690  2.90347  2.73739  3.18146  2.89801  2.37887  2.77519  2.98518  4.58477  3.61503
          0.01300  4.74531  5.46766  0.61958  0.77255  0.48576  0.95510
     77   2.54551  5.24246  2.16551  2.20219  4.10876  2.59989  3.68257  4.06011  2.37065  3.48366  4.29775  2.87055  3.82725  2.62721  2.85780  2.34177  2.66000  3.55800  5.64046  4.27340    174 d x - -
          2.68618  4.42225  2.77519  2.73123  3.46354  2.40513  3.72494  3.29354  2.67741  2.69355  4.24690  2.90347  2.73739  3.18146  2.89801  2.37887  2.77519  2.98518  4.58477  3.61503
          0.90750  4.74531  0.53141  0.61958  0.77255  0.48576  0.95510
     78   2.53312  4.91227  2.59481  2.18664  4.23221  3.02213  3.47600  3.67884  2.23238  3.22626  4.01431  2.61580  3.63497  2.63952  2.76754  2.43409  2.80557  3.27844  5.41761  4.02491    175 e x - -
          2.68617  4.42220  2.77526  2.73123  3.46356  2.40505  3.72500  3.29351  2.67747  2.69357  4.24697  2.90341  2.73740  3.18151  2.89804  2.37876  2.77517  2.98524  4.58484  3.61510
          0.36017  1.22995  4.59166  0.65049  0.73771  0.36168  1.19239
     79   1.78237  4.95287  2.98561  2.44484  3.98455  3.28173  3.68688  3.74412  2.48492  3.31280  4.07732  2.75855  3.82874  2.82866  2.85438  2.06062  2.79331  3.32848  5.51965  4.15873    183 a x - -
          2.68618  4.42225  2.77519  2.73123  3.46354  2.40513  3.72494  3.29354  2.67741  2.69355  4.24690  2.90347  2.73739  3.18146  2.89801  2.37887  2.77519  2.98518  4.58477  3.61503
          0.01513  4.59458  5.31693  0.61958  0.77255  0.34907  1.22194
     80   2.54349  5.29004  2.35717  1.88789  4.61211  2.45570  3.70806  4.11377  2.43544  3.55342  4.32735  2.95524  3.00017  2.76803  2.76644  2.52362  2.92207  3.65422  5.72525  4.29447    184 e x - -
          2.68618  4.42225  2.77519  2.73123  3.46354  2.40513  3.72494  3.29354  2.67741  2.69355  4.24690  2.90347  2.73739  3.18146  2.89801  2.37887  2.77519  2.98518  4.58477  3.61503
          0.01300  4.74531  5.46766  0.61958  0.77255  0.48576  0.95510
     81   2.73073  4.25378  3.87196  3.29560  2.67448  3.81137  3.13614  2.80049  3.24095  2.37270  3.47940  3.61001  4.12460  3.51888  2.09410  2.96525  2.99939  2.61653  3.35308  2.31414    185 r x - -
          2.68618  4.42225  2.77519  2.73123  3.46354  2.40513  3.72494  3.29354  2.67741  2.69355  4.24690  2.90347  2.73739  3.18146  2.89801  2.37887  2.77519  2.98518  4.58477  3.61503
          0.01300  4.74531  5.46766  0.61958  0.77255  0.48576  0.95510
     82   2.69813  4.32139  3.39274  2.80790  3.88087  3.45256  3.88445  3.14284  2.71406  2.66246  3.64884  3.28700  4.07190  2.44347  2.30208  2.81069  2.47675  2.02350  5.25961  3.71037    186 v x - -
          2.68618  4.42225  2.77519  2.73123  3.46354  2.40513  3.72494  3.29354  2.67741  2.69355  4.24690  2.90347  2.73739  3.18146  2.89801  2.37887  2.77519  2.98518  4.58477  3.61503
          0.01300  4.74531  5.46766  0.61958  0.77255  0.48576  0.95510
     83   4.08491  5.42189  5.18409  4.87444  2.65480  4.77900  4.19707  3.73670  4.41415  2.92947  4.10361  4.67156  5.18582  4.66514  4.46908  4.25246  4.37188  3.73238  0.49545  2.65981    187 W x - -
          2.68618  4.42225  2.77519  2.73123  3.46354  2.40513  3.72494  3.29354  2.67741  2.69355  4.24690  2.90347  2.73739  3.18146  2.89801  2.37887  2.77519  2.98518  4.58477  3.61503
          0.01300  4.74531  5.46766  0.61958  0.77255  0.48576  0.95510
     84   3.20486  4.53163  5.11763  4.55527  3.57694  4.53186  4.91069  1.63089  4.40950  2.23181  3.56674  4.64851  4.84568  4.59107  4.50044  3.78595  3.33329  0.86334  5.43253  3.94184    188 v x - -
          2.68618  4.42225  2.77519  2.73123  3.46354  2.40513  3.72494  3.29354  2.67741  2.69355  4.24690  2.90347  2.73739  3.18146  2.89801  2.37887  2.77519  2.98518  4.58477  3.61503
          0.01300  4.74531  5.46766  0.61958  0.77255  0.48576  0.95510
     85   3.71960  4.94346  5.71361  5.16973  3.47170  5.17290  5.60869  1.27441  5.05532  0.99555  3.37359  5.32232  5.31642  5.07996  5.08427  4.56184  3.92413  1.80150  5.77363  4.72011    189 l x - -
          2.68618  4.42225  2.77519  2.73123  3.46354  2.40513  3.72494  3.29354  2.67741  2.69355  4.24690  2.90347  2.73739  3.18146  2.89801  2.37887  2.77519  2.98518  4.58477  3.61503
          0.01300  4.74531  5.46766  0.61958  0.77255  0.48576  0.95510
     86   4.20731  6.22034  0.21121  3.30764  5.78270  4.14085  5.03347  5.63182  4.31487  5.08464  6.15226  3.88386  4.84587  4.32122  4.88683  4.12028  4.58163  5.19544  6.72710  5.60871    190 D x - -
          2.68618  4.42225  2.77519  2.73123  3.46354  2.40513  3.72494  3.29354  2.67741  2.69355  4.24690  2.90347  2.73739  3.18146  2.89801  2.37887  2.77519  2.98518  4.58477  3.61503
          0.01300  4.74531  5.46766  0.61958  0.77255  0.48576  0.95510
     87   3.34265  5.28996  4.40181  4.36854  5.35959  3.97625  5.43016  4.98835  4.51436  4.59735  5.62777  4.50918  0.23919  4.85447  4.68523  3.68486  4.02343  4.46087  6.50491  5.50532    191 P x - -
          2.68618  4.42225  2.77519  2.73123  3.46354  2.40513  3.72494  3.29354  2.67741  2.69355  4.24690  2.90347  2.73739  3.18146  2.89801  2.37887  2.77519  2.98518  4.58477  3.61503
          0.01300  4.74531  5.46766  0.61958  0.77255  0.48576  0.95510
     88   3.68534  4.89711  5.70087  5.24673  4.05231  5.24132  5.96735  0.54401  5.14869  2.35803  3.80069  5.41656  5.46455  5.37925  5.29825  4.69012  3.95094  1.74202  6.22221  5.02749    192 I x - -
          2.68618  4.42225  2.77519  2.73123  3.46354  2.40513  3.72494  3.29354  2.67741  2.69355  4.24690  2.90347  2.73739  3.18146  2.89801  2.37887  2.77519  2.98518  4.58477  3.61503
          0.01300  4.74531  5.46766  0.61958  0.77255  0.48576  0.95510
     89   3.66793  6.07376  0.38515  2.74774  5.49431  3.76294  4.49436  5.17925  3.76520  4.69674  5.67792  3.33021  4.48240  3.76696  4.42818  3.55438  3.83847  4.71315  6.70739  5.21481    193 D x - -
          2.68618  4.42225  2.77519  2.73123  3.46354  2.40513  3.72494  3.29354  2.67741  2.69355  4.24690  2.90347  2.73739  3.18146  2.89801  2.37887  2.77519  2.98518  4.58477  3.61503
          0.01300  4.74531  5.46766  0.61958  0.77255  0.48576  0.95510
     90   3.05267  5.00365  4.18136  4.18516  5.38575  0.28823  5.32801  5.01849  4.49060  4.68243  5.56698  4.24957  4.51412  4.71891  4.67942  3.27249  3.67730  4.29805  6.58067  5.51907    194 G x - -
          2.68618  4.42225  2.77519  2.73123  3.46354  2.40513  3.72494  3.29354  2.67741  2.69355  4.24690  2.90347  2.73739  3.18146  2.89801  2.37887  2.77519  2.98518  4.58477  3.61503
          0.01300  4.74531  5.46766  0.61958  0.77255  0.48576  0.95510
     91   2.74204  4.70543  4.29710  4.13275  4.81873  3.53351  5.05709  3.95003  4.06513  3.75033  4.83587  4.09085  4.33044  4.41326  4.25262  3.04291  0.44029  3.52416  6.27374  5.07886    195 T x - -
          2.68618  4.42225  2.77519  2.73123  3.46354  2.40513  3.72494  3.29354  2.67741  2.69355  4.24690  2.90347  2.73739  3.18146  2.89801  2.37887  2.77519  2.98518  4.58477  3.61503
          0.01300  4.74531  5.46766  0.61958  0.77255  0.48576  0.95510
     92   2.44975  5.24082  3.15735  2.53246  4.54547  3.60743  3.73132  3.92548  1.45836  3.53176  4.30273  3.09264  4.01751  2.87740  1.97641  2.63475  2.92419  3.54341  5.68458  4.29984    196 k x - -
          2.68618  4.42225  2.77519  2.73123  3.46354  2.40513  3.72494  3.29354  2.67741  2.69355  4.24690  2.90347  2.73739  3.18146  2.89801  2.37887  2.77519  2.98518  4.58477  3.61503
          0.01300  4.74531  5.46766  0.61958  0.77255  0.48576  0.95510
     93   2.05785  5.21110  2.98921  2.49527  4.52719  3.18536  3.70145  4.00246  2.55339  3.51481  4.28838  2.16983  3.25244  2.82084  3.03294  1.81755  2.99431  3.59097  5.69116  4.30232    197 s x - -
          2.68618  4.42225  2.77519  2.73123  3.46354  2.40513  3.72494  3.29354  2.67741  2.69355  4.24690  2.90347  2.73739  3.18146  2.89801  2.37887  2.77519  2.98518  4.58477  3.61503
          0.01300  4.74531  5.46766  0.61958  0.77255  0.48576  0.95510
     94   4.73315  5.69796  5.58624  5.50431  0.44747  5.24495  3.94122  4.25792  5.28724  3.38330  4.79115  4.81078  5.50756  4.97229  5.10711  4.66175  4.93508  4.23592  4.01803  1.71275    198 F x - -
          2.68618  4.42225  2.77519  2.73123  3.46354  2.40513  3.72494  3.29354  2.67741  2.69355  4.24690  2.90347  2.73739  3.18146  2.89801  2.37887  2.77519  2.98518  4.58477  3.61503
          0.01300  4.74531  5.46766  0.61958  0.77255  0.48576  0.95510
     95   2.86408  4.30007  4.79023  4.19582  3.40450  4.01153  4.48419  1.44854  3.89037  1.89690  2.95285  4.25172  4.48364  4.18214  4.08121  3.28865  2.96789  1.55620  5.00700  3.82530    199 i x - -
          2.68618  4.42225  2.77519  2.73123  3.46354  2.40512  3.72494  3.29354  2.67741  2.69355  4.24690  2.90347  2.73740  3.18146  2.89801  2.37887  2.77519  2.98518  4.58477  3.61503
          0.01631  4.42671  5.46766  0.59005  0.80811  0.48576  0.95510
     96   2.25035  3.95785  3.24435  2.68907  4.07447  3.60037  3.48914  3.36678  2.59694  3.08993  3.88662  3.13087  4.02410  3.01347  2.01070  2.36135  2.22506  3.09222  5.40451  3.82102    201 r x - -
          2.68618  4.42225  2.77519  2.73123  3.46354  2.40513  3.72494  3.29354  2.67741  2.69355  4.24690  2.90347  2.73739  3.18146  2.89801  2.37887  2.77519  2.98518  4.58477  3.61503
          0.01300  4.74531  5.46766  0.61958  0.77255  0.48576  0.95510
     97   3.07611  5.24217  2.94521  2.86311  4.90484  0.69657  4.17749  4.37200  3.09404  3.95006  4.80294  3.22566  4.26342  3.43446  3.20404  3.11806  3.46912  3.91457  6.12944  4.79294    202 g x - -
          2.68618  4.42225  2.77519  2.73123  3.46354  2.40513  3.72494  3.29354  2.67741  2.69355  4.24690  2.90347  2.73739  3.18146  2.89801  2.37887  2.77519  2.98518  4.58477  3.61503
          0.01300  4.74531  5.46766  0.61958  0.77255  0.48576  0.95510
     98   2.71633  4.34302  3.84576  3.27309  3.47333  3.79364  3.91781  2.61463  2.42608  2.19157  3.28502  3.40694  4.18518  3.44966  2.94003  2.91253  2.76313  1.66829  4.90098  3.47265    203 v x - -
          2.68618  4.42225  2.77519  2.73123  3.46354  2.40513  3.72494  3.29354  2.67741  2.69355  4.24690  2.90347  2.73739  3.18146  2.89801  2.37887  2.77519  2.98518  4.58477  3.61503
          0.01300  4.74531  5.46766  0.61958  0.77255  0.48576  0.95510
     99   2.71032  4.70141  3.67491  3.24385  4.01447  3.47465  4.28423  3.62374  3.20853  3.26770  4.16872  3.58287  0.84030  3.53709  3.52778  2.89138  3.02804  3.25936  5.64319  4.35402    204 p x - -
          2.68618  4.42225  2.77519  2.73123  3.46354  2.40513  3.72494  3.29354  2.67741  2.69355  4.24690  2.90347  2.73739  3.18146  2.89801  2.37887  2.77519  2.98518  4.58477  3.61503
          0.01300  4.74531  5.46766  0.61958  0.77255  0.48576  0.95510
    100   2.69571  4.19845  4.56201  3.94645  2.97336  3.77284  4.21468  2.31825  3.78528  1.66149  3.15173  3.84469  4.30495  3.89056  3.86195  3.10379  2.43268  1.60827  4.81898  3.58625    205 v x - -
          2.68618  4.42225  2.77519  2.73123  3.46354  2.40513  3.72494  3.29354  2.67741  2.69355  4.24690  2.90347  2.73739  3.18146  2.89801  2.37887  2.77519  2.98518  4.58477  3.61503
          0.01300  4.74531  5.46766  0.61958  0.77255  0.48576  0.95510
    101   4.77663  5.70337  5.63955  5.57534  0.94606  5.27158  3.87046  4.36635  5.34335  3.51585  4.88629  4.80696  5.52177  4.98200  5.13083  4.67440  4.96670  4.30985  1.18811  1.88109    206 f x - -
          2.68618  4.42225  2.77519  2.73123  3.46354  2.40513  3.72494  3.29354  2.67741  2.69355  4.24690  2.90347  2.73739  3.18146  2.89801  2.37887  2.77519  2.98518  4.58477  3.61503
          0.01300  4.74531  5.46766  0.61958  0.77255  0.48576  0.95510
    102   1.55137  4.16484  4.33607  3.94109  4.82405  0.96034  4.84811  4.25029  3.89269  3.93593  4.59007  3.91722  4.15743  4.14653  4.16695  2.29575  2.61978  3.57890  6.17740  5.00938    207 g x - -
          2.68618  4.42225  2.77519  2.73123  3.46354  2.40512  3.72494  3.29354  2.67741  2.69355  4.24690  2.90347  2.73739  3.18146  2.89801  2.37887  2.77519  2.98518  4.58477  3.61503
          0.01469  4.56974  5.46766  0.60411  0.79090  0.48576  0.95510
    103   2.71255  4.30989  3.93595  3.38556  3.64072  3.69996  4.21770  2.91696  3.31432  2.78361  3.58375  3.52552  4.14674  3.60182  3.61890  2.91039  1.05671  2.34997  5.19241  3.97621    209 t x - -
          2.68618  4.42225  2.77519  2.73123  3.46354  2.40513  3.72494  3.29354  2.67741  2.69355  4.24690  2.90347  2.73739  3.18146  2.89801  2.37887  2.77519  2.98518  4.58477  3.61503
          0.01300  4.74531  5.46766  0.61958  0.77255  0.48576  0.95510
    104   3.61198  5.00464  5.05709  4.45033  3.37944  4.78346  5.01974  2.65962  4.21985  0.52022  3.06140  4.74987  4.99736  3.44545  4.35341  4.12141  3.83963  2.85729  5.42419  4.29701    210 L x - -
          2.68618  4.42225  2.77519  2.73123  3.46354  2.40513  3.72494  3.29354  2.67741  2.69355  4.24690  2.90347  2.73739  3.18146  2.89801  2.37887  2.77519  2.98518  4.58477  3.61503
          0.01300  4.74531  5.46766  0.61958  0.77255  0.48576  0.95510
    105   3.56827  4.85577  5.69265  5.20205  3.98999  5.22747  5.86004  0.66729  5.12459  2.07483  3.64360  5.36998  5.41931  5.30834  5.25361  4.64663  3.90273  1.61212  6.12587  4.96982    211 I x - -
          2.68618  4.42225  2.77519  2.73123  3.46354  2.40513  3.72494  3.29354  2.67741  2.69355  4.24690  2.90347  2.73739  3.18146  2.89801  2.37887  2.77519  2.98518  4.58477  3.61503
          0.01300  4.74531  5.46766  0.61958  0.77255  0.48576  0.95510
    106   0.82551  4.52553  4.20537  3.85546  4.92236  1.78195  4.85593  4.36464  3.88907  4.03730  4.83091  3.89002  4.16204  4.14004  4.17530  2.07950  3.05155  3.72184  6.25703  4.93319    212 a x - -
          2.68618  4.42225  2.77519  2.73123  3.46354  2.40513  3.72494  3.29354  2.67741  2.69355  4.24690  2.90347  2.73739  3.18146  2.89801  2.37887  2.77519  2.98518  4.58477  3.61503
          0.01300  4.74531  5.46766  0.61958  0.77255  0.48576  0.95510
    107   3.04095  4.31046  4.84734  4.25124  3.12515  4.27394  4.40897  2.51755  4.08495  0.78196  3.23276  4.35896  4.59049  4.21861  4.11723  3.58567  3.32927  2.27644  5.02159  3.66923    213 l x - -
          2.68618  4.42225  2.77519  2.73123  3.46354  2.40513  3.72494  3.29354  2.67741  2.69355  4.24690  2.90347  2.73739  3.18146  2.89801  2.37887  2.77519  2.98518  4.58477  3.61503
          0.01300  4.74531  5.46766  0.61958  0.77255  0.48576  0.95510
    108   2.51660  3.66302  4.10369  2.82650  3.32740  3.82675  4.14948  2.71666  3.39352  1.63885  2.72054  3.66003  4.23492  3.50224  3.34123  2.93895  2.64092  2.13924  4.88829  3.52401    214 l x - -
          2.68618  4.42225  2.77519  2.73123  3.46354  2.40513  3.72494  3.29354  2.67741  2.69355  4.24690  2.90347  2.73739  3.18146  2.89801  2.37887  2.77519  2.98518  4.58477  3.61503
          0.01300  4.74531  5.46766  0.61958  0.77255  0.48576  0.95510
    109   2.71896  4.70883  2.59132  2.02211  4.40248  3.41651  2.54186  3.54413  2.40385  3.44027  4.24944  3.02431  3.95353  2.43101  2.69445  2.73029  2.97361  2.90714  5.28822  3.53864    215 e x - -
          2.68609  4.42228  2.77518  2.73122  3.46357  2.40512  3.72494  3.29356  2.67743  2.69355  4.24692  2.90349  2.73736  3.18149  2.89803  2.37889  2.77519  2.98515  4.58480  3.61506
          0.05070  3.09642  5.46766  0.75040  0.63900  0.48576  0.95510
    110   2.59824  4.50938  2.15460  2.21327  4.55253  3.01507  3.07980  4.06144  2.26455  3.54577  4.29337  2.40531  3.89700  2.61028  2.59857  2.69206  3.00150  3.60171  5.68260  4.29978    221 d x - -
          2.68619  4.42226  2.77517  2.73123  3.46355  2.40511  3.72495  3.29355  2.67742  2.69353  4.24691  2.90348  2.73736  3.18147  2.89802  2.37888  2.77520  2.98518  4.58478  3.61504
          0.02066  4.12081  5.46766  0.78454  0.60941  0.48576  0.95510
    111   2.77996  5.27466  2.55787  2.36679  4.46140  1.45199  3.70724  4.05349  2.54412  3.56076  4.26974  2.89177  3.96473  2.84420  2.95711  2.67960  2.86339  3.63398  5.72855  4.33071    227 g x - -
          2.68623  4.42250  2.77476  2.73122  3.46353  2.40459  3.72488  3.29379  2.67765  2.69379  4.24714  2.90362  2.73737  3.18168  2.89796  2.37887  2.77535  2.98520  4.58486  3.61500
          0.08143  2.60389  5.46766  2.04944  0.13789  0.48576  0.95510
    112   2.67011  5.20145  2.94406  2.03098  4.33877  3.22492  3.61561  3.85961  2.19199  3.43679  4.20412  3.02285  3.95643  2.62109  2.20338  2.69146  2.53988  2.82360  4.57426  4.23396    254 e x - -
          2.68618  4.42225  2.77519  2.73123  3.46354  2.40513  3.72494  3.29354  2.67741  2.69355  4.24690  2.90347  2.73739  3.18146  2.89801  2.37887  2.77519  2.98518  4.58477  3.61503
          0.01300  4.74531  5.46766  0.61958  0.77255  0.48576  0.95510
    113   2.47218  4.33435  3.84616  3.28673  3.67153  3.71380  4.14736  2.74421  3.22162  2.57595  3.55633  3.62140  1.29704  3.50138  3.54237  2.92830  3.03260  2.49076  5.14531  3.92352    255 p x - -
          2.68618  4.42225  2.77519  2.73123  3.46354  2.40513  3.72494  3.29354  2.67741  2.69355  4.24690  2.90347  2.73739  3.18146  2.89801  2.37887  2.77519  2.98518  4.58477  3.61503
          0.01300  4.74531  5.46766  0.61958  0.77255  0.48576  0.95510
    114   2.69233  4.05111  4.43088  3.72367  3.19908  3.91949  4.22794  2.01392  3.58734  2.15574  3.27980  3.98126  4.29249  3.69064  3.49368  3.19026  2.82404  1.32985  4.67009  3.61530    256 v x - -
          2.68619  4.42226  2.77521  2.73125  3.46339  2.40514  3.72485  3.29355  2.67742  2.69352  4.24691  2.90348  2.73741  3.18148  2.89802  2.37885  2.77521  2.98515  4.58478  3.61504
          0.02113  4.09323  5.46766  0.89372  0.52616  0.48576  0.95510
    115   2.40294  4.13786  4.68806  4.08077  3.14838  3.87609  4.28183  2.14985  3.88155  1.44568  2.91975  4.11399  4.34525  4.02309  3.90876  3.28978  3.04322  1.78442  4.83342  3.34396    263 l x - -
          2.68618  4.42225  2.77519  2.73123  3.46354  2.40513  3.72494  3.29354  2.67741  2.69355  4.24690  2.90347  2.73739  3.18146  2.89801  2.37887  2.77519  2.98518  4.58477  3.61503
          0.01300  4.74531  5.46766  0.61958  0.77255  0.48576  0.95510
    116   2.68678  4.59750  4.14968  4.10411  5.24444  0.43301  5.16757  4.77109  4.31264  4.46122  5.25494  4.02124  4.24689  4.51717  4.50079  2.58498  3.29502  3.97143  6.56901  5.42417    264 G x - -
          2.68618  4.42225  2.77519  2.73123  3.46354  2.40513  3.72494  3.29354  2.67741  2.69355  4.24690  2.90347  2.73739  3.18146  2.89801  2.37887  2.77519  2.98518  4.58477  3.61503
          0.01300  4.74531  5.46766  0.61958  0.77255  0.48576  0.95510
    117   2.67252  3.89806  4.74584  4.14020  3.30340  4.02599  4.36461  1.85393  3.94554  2.02228  2.85104  4.16422  4.38502  4.04797  3.98289  3.17130  3.06336  1.32957  4.55999  3.69745    265 v x - -
          2.68618  4.42225  2.77519  2.73123  3.46354  2.40513  3.72494  3.29354  2.67741  2.69355  4.24690  2.90347  2.73739  3.18146  2.89801  2.37887  2.77519  2.98518  4.58477  3.61503
          0.01300  4.74531  5.46766  0.61958  0.77255  0.48576  0.95510
    118   2.62569  4.11560  4.82517  4.23594  3.46854  4.17933  4.54474  1.32460  4.06527  2.36821  2.40398  4.28485  4.53039  4.23334  4.13489  3.10220  3.20418  1.62351  5.06898  3.88545    266 i x - -
          2.68618  4.42225  2.77519  2.73123  3.46354  2.40513  3.72494  3.29354  2.67741  2.69355  4.24690  2.90347  2.73739  3.18146  2.89801  2.37887  2.77519  2.98518  4.58477  3.61503
          0.01300  4.74531  5.46766  0.61958  0.77255  0.48576  0.95510
    119   2.67217  5.07760  1.83448  2.44196  4.43325  3.38017  3.25889  4.02845  2.50245  3.47777  4.28512  2.68813  3.95772  2.85848  2.92688  1.91642  3.01196  3.56780  5.68471  3.75857    267 d x - -
          2.68618  4.42225  2.77519  2.73123  3.46354  2.40513  3.72494  3.29354  2.67741  2.69355  4.24690  2.90347  2.73739  3.18146  2.89801  2.37887  2.77519  2.98518  4.58477  3.61503
          0.01300  4.74531  5.46766  0.61958  0.77255  0.48576  0.95510
    120   1.98752  4.28625  3.57745  3.01192  2.90253  3.72475  3.58696  2.89661  2.97361  2.65589  3.17443  3.34086  4.01571  1.78312  3.34872  2.92107  3.01538  2.81847  5.13443  3.82466    268 q x - -
          2.68618  4.42225  2.77519  2.73123  3.46354  2.40513  3.72494  3.29354  2.67741  2.69355  4.24690  2.90347  2.73739  3.18146  2.89801  2.37887  2.77519  2.98518  4.58477  3.61503
          0.01300  4.74531  5.46766  0.61958  0.77255  0.48576  0.95510
    121   2.56523  4.12875  4.41353  4.21109  4.98694  3.31118  5.07259  4.37296  4.12979  4.13048  4.91164  4.04539  0.50240  4.42295  4.30749  2.82979  3.21462  3.73447  6.35826  5.20457    269 P x - -
          2.68618  4.42225  2.77519  2.73123  3.46354  2.40513  3.72494  3.29354  2.67741  2.69355  4.24690  2.90347  2.73739  3.18146  2.89801  2.37887  2.77519  2.98518  4.58477  3.61503
          0.01300  4.74531  5.46766  0.61958  0.77255  0.48576  0.95510
    122   1.65122  3.98081  4.45853  3.72573  2.76942  3.71533  4.02353  2.08389  3.69694  2.37135  3.22408  3.92709  4.18134  3.81388  3.81655  3.14094  2.93365  2.03141  4.79118  2.96483    270 a x - -
          2.68618  4.42225  2.77519  2.73123  3.46354  2.40513  3.72494  3.29354  2.67741  2.69355  4.24690  2.90347  2.73739  3.18146  2.89801  2.37887  2.77519  2.98518  4.58477  3.61503
          0.01300  4.74531  5.46766  0.61958  0.77255  0.48576  0.95510
    123   2.67014  4.18233  4.55101  3.93006  3.04685  3.87151  4.24790  2.24826  3.77638  1.34724  3.03717  4.00406  4.27513  3.81400  3.85617  3.11727  2.22788  2.31570  4.62262  3.49559    271 l x - -
          2.68618  4.42226  2.77518  2.73124  3.46354  2.40511  3.72495  3.29355  2.67741  2.69355  4.24690  2.90343  2.73740  3.18147  2.89799  2.37887  2.77520  2.98519  4.58477  3.61504
          0.01973  4.17916  5.46766  0.70399  0.68242  0.48576  0.95510
    124   2.57918  5.17104  2.74586  2.44068  4.58506  1.87075  3.59908  4.08946  2.30490  3.57540  4.31849  2.68751  3.92615  2.69118  2.39498  2.55168  2.99002  3.65422  5.71223  4.29627    276 g x - -
          2.68618  4.42225  2.77519  2.73123  3.46354  2.40513  3.72494  3.29354  2.67741  2.69355  4.24690  2.90347  2.73739  3.18146  2.89801  2.37887  2.77519  2.98518  4.58477  3.61503
          0.01300  4.74531  5.46766  0.61958  0.77255  0.48576  0.95510
    125   2.75583  5.27186  2.66878  1.44628  4.58097  3.55462  3.73811  4.02719  2.41381  3.49234  4.22576  3.02637  3.95619  2.74947  2.23691  2.69985  2.86459  3.43717  5.70944  4.30643    277 e x - -
          2.68618  4.42225  2.77520  2.73122  3.46354  2.40512  3.72495  3.29354  2.67741  2.69355  4.24690  2.90347  2.73740  3.18146  2.89801  2.37887  2.77520  2.98518  4.58477  3.61503
          0.01635  4.42349  5.46766  0.62444  0.76693  0.48576  0.95510
    126   2.74847  4.25130  3.67963  3.10926  3.54725  3.77328  4.02957  2.88687  3.03965  2.42614  3.34991  3.51467  4.15843  3.34541  1.35231  3.01937  2.66008  2.67224  5.02099  3.84036    280 r x - -
          2.68618  4.42225  2.77519  2.73123  3.46354  2.40513  3.72494  3.29354  2.67741  2.69355  4.24690  2.90347  2.73739  3.18146  2.89801  2.37887  2.77519  2.98518  4.58477  3.61503
          0.01300  4.74531  5.46766  0.61958  0.77255  0.48576  0.95510
    127   2.73083  4.11685  4.64483  4.04887  2.39080  3.99693  4.21604  2.61995  3.86660  2.28413  3.24018  4.09337  4.35852  4.01736  3.92612  3.30297  3.02940  2.25969  1.57394  2.68656    281 w x - -
          2.68618  4.42225  2.77519  2.73123  3.46354  2.40513  3.72494  3.29354  2.67741  2.69355  4.24690  2.90347  2.73739  3.18146  2.89801  2.37887  2.77519  2.98518  4.58477  3.61503
          0.01300  4.74531  5.46766  0.61958  0.77255  0.48576  0.95510
    128   2.59618  3.96762  4.60345  3.79881  3.00347  3.92296  3.86533  2.11466  3.83405  2.10851  3.13590  4.06532  4.30872  3.90868  3.84156  3.02399  2.84790  1.88190  2.36231  2.96871    282 v x - -
          2.68618  4.42225  2.77519  2.73123  3.46354  2.40513  3.72494  3.29354  2.67741  2.69355  4.24690  2.90347  2.73739  3.18146  2.89801  2.37887  2.77519  2.98518  4.58477  3.61503
          0.01300  4.74531  5.46766  0.61958  0.77255  0.48576  0.95510
    129   1.10234  4.40873  4.49117  4.28019  5.12406  0.97027  5.14149  4.57060  4.28745  4.27277  5.05182  4.04998  4.18458  4.48611  4.46959  2.66985  3.15599  3.81746  6.46886  5.35692    283 g x - -
          2.68618  4.42225  2.77519  2.73123  3.46354  2.40513  3.72494  3.29354  2.67741  2.69355  4.24690  2.90347  2.73739  3.18146  2.89801  2.37887  2.77519  2.98518  4.58477  3.61503
          0.01300  4.74531  5.46766  0.61958  0.77255  0.48576  0.95510
    130   1.87529  4.56748  2.87643  2.70702  3.84437  3.00216  3.77225  2.84278  2.79418  2.85867  3.53305  3.26920  4.07145  3.07288  3.08656  2.61894  2.83033  2.28079  4.48806  3.87227    284 a x - -
          2.68618  4.42225  2.77519  2.73123  3.46354  2.40513  3.72494  3.29354  2.67741  2.69355  4.24690  2.90347  2.73739  3.18146  2.89801  2.37887  2.77519  2.98518  4.58477  3.61503
          0.01300  4.74531  5.46766  0.61958  0.77255  0.48576  0.95510
    131   2.40847  4.97999  2.79921  2.29813  4.09581  3.04920  3.34447  3.78383  2.15008  3.26658  4.18482  2.89459  3.41216  2.62465  2.48557  2.55489  2.57262  3.38552  5.67189  4.22633    285 k x - -
          2.68618  4.42225  2.77519  2.73123  3.46354  2.40513  3.72494  3.29354  2.67741  2.69355  4.24690  2.90347  2.73739  3.18146  2.89801  2.37887  2.77519  2.98518  4.58477  3.61503
          0.01320  4.74531  5.42135  0.61958  0.77255  0.48576  0.95510
    132   2.79296  5.28508  2.66934  2.43211  4.56271  1.25470  3.80341  4.01186  2.58625  3.53580  4.34303  2.94452  4.03635  2.91787  3.07082  2.76956  3.06935  3.61049  5.70563  4.35107    286 g x - -
          2.68618  4.42225  2.77519  2.73123  3.46354  2.40513  3.72494  3.29354  2.67741  2.69355  4.24690  2.90347  2.73739  3.18146  2.89801  2.37887  2.77519  2.98518  4.58477  3.61503
          0.01325  4.74511  5.40986  0.61958  0.77255  0.48549  0.95554
    133   2.54044  4.85033  3.00308  2.27328  4.45461  2.70184  3.13178  3.97040  2.27348  2.95585  4.07248  2.97476  3.95348  2.48021  2.23917  2.51585  2.89971  3.45235  5.67909  4.13158    287 r x - -
          2.68618  4.42225  2.77519  2.73123  3.46354  2.40513  3.72494  3.29354  2.67741  2.69355  4.24690  2.90347  2.73739  3.18146  2.89801  2.37887  2.77519  2.98518  4.58477  3.61503
          0.01300  4.74506  5.46741  0.61958  0.77255  0.48542  0.95565
    134   2.19225  4.94249  3.07626  2.54283  4.40670  1.90360  3.77716  3.79831  2.44489  3.38043  4.18411  3.08137  2.84061  2.72859  2.83470  2.55031  2.86455  3.43999  5.54888  4.23094    288 g x - -
          2.68618  4.42225  2.77519  2.73123  3.46354  2.40513  3.72494  3.29354  2.67741  2.69355  4.24690  2.90347  2.73739  3.18146  2.89801  2.37887  2.77519  2.98518  4.58477  3.61503
          0.01329  4.74531  5.40168  0.61958  0.77255  0.48576  0.95510
    135   1.79901  3.63507  3.51884  2.78456  3.57502  3.67844  3.78808  3.07436  2.94216  2.75752  3.60016  3.41522  4.03718  3.23542  3.07858  2.60366  1.96733  2.80262  4.09550  3.72575    289 a x - -
          2.68618  4.42225  2.77519  2.73123  3.46354  2.40513  3.72494  3.29354  2.67741  2.69355  4.24690  2.90347  2.73739  3.18146  2.89801  2.37887  2.77519  2.98518  4.58477  3.61503
          0.56402  4.74502  0.86183  0.61958  0.77255  0.48639  0.95410
    136   2.61969  4.02458  4.14240  3.57475  2.56444  3.72672  3.80440  2.51984  3.43929  2.13120  2.98511  3.73802  4.10075  3.63131  3.52536  2.98048  2.75400  2.25341  2.65224  2.60310    290 l x - -
          2.68618  4.42225  2.77519  2.73123  3.46354  2.40513  3.72494  3.29354  2.67741  2.69355  4.24690  2.90347  2.73739  3.18146  2.89801  2.37887  2.77519  2.98518  4.58477  3.61503
          0.02354  4.20345  4.78920  0.61958  0.77255  1.08439  0.41265
    137   2.46689  4.43261  3.19575  2.61717  3.60459  3.47595  3.53812  3.00431  2.63908  2.62513  3.44985  3.13814  3.90586  2.83928  2.71402  2.60007  2.26344  2.60196  4.64478  3.62233    291 t x - -
          2.68616  4.42223  2.77518  2.73124  3.46354  2.40512  3.72495  3.29354  2.67741  2.69355  4.24690  2.90347  2.73740  3.18147  2.89800  2.37887  2.77519  2.98519  4.58477  3.61504
          0.03918  3.53124  4.69375  0.65947  0.72800  0.27347  1.43019
    138   2.69088  4.38735  3.49717  2.99531  3.05710  2.48724  3.85027  2.96968  2.95858  2.28185  3.57269  3.28422  4.11903  3.16440  2.92949  2.72855  2.11875  2.69441  3.89262  3.44976    295 t x - -
          2.68618  4.42225  2.77519  2.73123  3.46354  2.40513  3.72494  3.29354  2.67741  2.69355  4.24690  2.90347  2.73739  3.18146  2.89801  2.37887  2.77519  2.98518  4.58477  3.61503
          0.01342  4.71342  5.43576  0.61958  0.77255  0.45104  1.01325
    139   2.66391  4.07345  3.53075  2.98195  2.74494  3.64474  3.31358  2.87424  2.98559  1.99488  3.43175  3.48395  2.99946  3.31162  2.51881  2.86133  2.87258  2.54042  4.39489  3.54725    296 l x - -
          2.68618  4.42222  2.77520  2.73124  3.46354  2.40511  3.72495  3.29355  2.67741  2.69355  4.24690  2.90347  2.73739  3.18147  2.89801  2.37887  2.77516  2.98519  4.58476  3.61504
          0.03096  3.64392  5.43972  0.55079  0.85918  0.48379  0.95827
    140   2.57243  5.18886  2.68690  2.41290  4.45262  2.97005  3.12325  4.03715  2.43130  3.43134  4.11102  1.84490  3.65555  2.73601  2.81583  2.37352  2.91609  3.63583  5.70312  4.29838    300 n x - -
          2.68558  4.42209  2.77488  2.73132  3.46362  2.40488  3.72518  3.29382  2.67772  2.69368  4.24723  2.90355  2.73742  3.18160  2.89823  2.37892  2.77492  2.98534  4.58502  3.61509
          0.06747  2.79818  5.44352  2.43633  0.09155  0.48601  0.95471
    141   2.61778  5.03625  2.88281  2.54384  4.21971  1.60039  3.76086  3.67642  2.56736  2.79370  4.08942  2.98100  3.85609  2.88739  2.91886  2.63048  2.93301  3.24474  5.37810  4.15201    333 g x - -
          2.68618  4.42225  2.77519  2.73123  3.46354  2.40512  3.72495  3.29354  2.67740  2.69355  4.24690  2.90347  2.73740  3.18146  2.89801  2.37887  2.77520  2.98518  4.58477  3.61503
          0.01888  4.40970  5.02911  0.61158  0.78196  0.48547  0.95557
    142   2.40032  5.22545  2.91499  2.20345  4.58014  3.01787  3.60709  3.90840  2.25528  3.37090  4.21429  2.97944  3.53529  2.29103  2.55079  2.48532  2.45175  3.40329  5.65492  4.29783    336 e x - -
          2.68618  4.42225  2.77519  2.73123  3.46354  2.40513  3.72494  3.29354  2.67741  2.69355  4.24690  2.90347  2.73739  3.18146  2.89801  2.37887  2.77519  2.98518  4.58477  3.61503
          0.04352  4.74298  3.38507  0.61958  0.77255  0.48990  0.94852
    143   2.48222  5.12575  2.92095  2.10550  4.47331  3.30373  3.68605  3.90935  2.28230  3.39823  4.21603  2.93763  2.39292  2.68785  2.51195  2.45409  2.85745  3.31435  5.63910  4.22987    337 e x - -
          2.68616  4.42226  2.77520  2.73124  3.46353  2.40512  3.72495  3.29354  2.67742  2.69355  4.24691  2.90348  2.73741  3.18147  2.89801  2.37885  2.77519  2.98515  4.58478  3.61504
          0.09025  3.75509  2.76617  0.70612  0.68034  0.53551  0.88037
    144   2.08300  3.32429  4.03033  3.14774  3.36462  3.50808  4.04709  2.16816  3.34108  2.16987  3.35144  3.60883  3.25264  3.58598  3.47052  3.06218  2.81291  2.03342  4.64292  3.65682    343 v x - -
          2.68618  4.42225  2.77518  2.73123  3.46354  2.40513  3.72495  3.29354  2.67741  2.69355  4.24690  2.90347  2.73740  3.18146  2.89801  2.37887  2.77520  2.98516  4.58477  3.61503
          0.02465  4.29996  4.53020  0.62504  0.76623  0.51679  0.90741
    145   2.62767  5.15350  3.03561  2.44587  4.49025  3.41752  3.28904  3.82639  2.30525  3.38862  4.11765  2.95675  3.92310  2.53779  1.99244  2.10513  2.58027  3.48449  5.62581  4.17402    346 r x - -
          2.68618  4.42225  2.77519  2.73123  3.46354  2.40513  3.72494  3.29354  2.67741  2.69355  4.24690  2.90347  2.73739  3.18146  2.89801  2.37887  2.77519  2.98518  4.58477  3.61503
          0.48439  4.69618  0.98137  0.61958  0.77255  0.44153  1.03016
    146   2.49291  5.07171  2.82298  2.34805  4.38398  3.43316  3.61435  3.84200  2.24048  3.18118  4.10892  2.81763  2.96881  2.55558  2.09357  2.60363  2.82337  3.40467  5.52163  4.13958    347 r x - -
          2.68618  4.42225  2.77520  2.73123  3.46354  2.40513  3.72495  3.29354  2.67741  2.69355  4.24690  2.90347  2.73738  3.18146  2.89801  2.37887  2.77517  2.98518  4.58477  3.61503
          0.03364  3.63003  5.02606  0.54928  0.86124  1.01048  0.45262
    147   2.50894  3.76899  4.24365  3.64619  3.19930  3.72185  4.10434  1.94565  3.51347  1.59210  3.09223  3.77351  3.65393  3.71619  3.65086  3.08187  2.88543  2.21147  4.73191  3.41581    349 l x - -
          2.68618  4.42225  2.77519  2.73123  3.46354  2.40513  3.72494  3.29354  2.67741  2.69355  4.24690  2.90347  2.73739  3.18146  2.89801  2.37887  2.77519  2.98518  4.58477  3.61503
          0.01982  4.32684  5.04918  0.61958  0.77255  0.98191  0.46936
    148   2.36305  4.99479  2.95766  2.35383  4.32911  3.22299  3.10129  3.82716  2.18708  3.33501  4.10031  2.92058  3.84488  2.54586  2.23405  2.40712  2.77326  3.41258  5.52304  4.03566    350 k x - -
          2.68617  4.42225  2.77520  2.73121  3.46354  2.40513  3.72495  3.29354  2.67741  2.69352  4.24690  2.90347  2.73740  3.18147  2.89801  2.37887  2.77520  2.98517  4.58477  3.61504
          0.03399  3.60558  5.07617  0.63220  0.75805  0.25524  1.49047
    149   2.58123  4.00090  3.96859  3.42163  3.51091  3.74729  4.14922  2.81071  3.29826  2.57198  3.47735  3.57171  4.11746  3.59045  3.46319  2.84157  1.91051  1.41951  4.99593  3.78959    353 v x - -
          2.68618  4.42225  2.77519  2.73123  3.46354  2.40513  3.72494  3.29354  2.67741  2.69355  4.24690  2.90347  2.73739  3.18146  2.89801  2.37887  2.77519  2.98518  4.58477  3.61503
          0.01323  4.74531  5.41506  0.61958  0.77255  0.48576  0.95510
    150   2.62523  5.18081  3.03810  2.53859  4.50967  3.56076  3.77928  3.94640  2.46692  3.44667  4.16774  3.06576  3.98360  2.82978  1.75753  1.65299  3.04315  3.56886  5.65564  4.29005    354 s x - -
          2.68618  4.42225  2.77520  2.73122  3.46354  2.40513  3.72495  3.29354  2.67741  2.69354  4.24690  2.90345  2.73739  3.18146  2.89801  2.37887  2.77520  2.98519  4.58477  3.61503
          0.02018  4.15077  5.46743  0.59710  0.79941  0.48545  0.95560
    151   2.35825  5.25958  2.70906  2.34902  4.59446  2.76016  3.63233  4.08977  2.22099  3.54418  4.31071  2.85957  3.14274  2.67311  2.65789  2.12615  2.67201  3.65125  5.71395  4.30563    357 s x - -
          2.68618  4.42225  2.77519  2.73123  3.46354  2.40512  3.72494  3.29354  2.67741  2.69355  4.24690  2.90347  2.73739  3.18146  2.89801  2.37887  2.77519  2.98518  4.58477  3.61503
          0.01486  4.55361  5.46766  0.60259  0.79273  0.48576  0.95510
    152   2.63019  2.08796  3.56335  3.09222  3.58366  3.62543  3.86745  2.67138  3.07618  2.63307  3.55452  3.31013  3.50021  3.24655  3.30205  3.02360  2.65537  1.90359  5.04317  3.79955    359 v x - -
          2.68618  4.42225  2.77519  2.73123  3.46354  2.40513  3.72495  3.29354  2.67741  2.69355  4.24690  2.90347  2.73739  3.18143  2.89801  2.37885  2.77520  2.98518  4.58477  3.61503
          0.01894  4.23053  5.46766  0.61226  0.78116  0.48576  0.95510
    153   2.19449  5.14467  2.65483  2.32929  4.60427  2.91426  3.54544  3.96857  2.35855  3.54941  4.30172  2.76545  3.46401  2.77360  2.56057  2.30228  2.50025  3.43156  5.70567  4.23240    362 a x - -
          2.68618  4.42225  2.77519  2.73123  3.46354  2.40512  3.72494  3.29354  2.67741  2.69355  4.24690  2.90347  2.73739  3.18146  2.89801  2.37887  2.77519  2.98518  4.58477  3.61503
          0.01454  4.58393  5.46766  0.60543  0.78931  0.48576  0.95510
    154   2.43548  5.26235  2.33322  2.04508  4.61872  3.38944  3.62259  4.07144  2.31111  3.40680  4.30144  2.86969  3.64603  2.66686  2.55799  2.28011  2.65242  3.56256  5.71656  4.30130    364 e x - -
          2.68618  4.42225  2.77519  2.73123  3.46354  2.40513  3.72494  3.29354  2.67741  2.69355  4.24690  2.90347  2.73739  3.18146  2.89801  2.37887  2.77519  2.98518  4.58477  3.61503
          0.01300  4.74531  5.46766  0.61958  0.77255  0.48576  0.95510
    155   3.64297  4.93588  5.50450  4.91177  3.17849  4.93062  5.22991  2.16879  4.75909  0.59633  2.98680  5.05497  4.88253  4.74611  4.76092  4.26833  3.82893  2.38496  5.21948  4.39133    365 L x - -
          2.68618  4.42225  2.77519  2.73123  3.46354  2.40513  3.72494  3.29354  2.67741  2.69355  4.24690  2.90347  2.73739  3.18146  2.89801  2.37887  2.77518  2.98518  4.58477  3.61503
          0.01618  4.54693  5.21234  0.60195  0.79350  0.48576  0.95510
    156   1.89132  5.27220  2.69824  2.14228  4.59999  2.97821  3.67864  4.07731  2.37385  3.56738  4.31581  2.94894  3.78719  2.78903  2.70753  2.12341  2.88669  3.65799  5.67562  4.29771    367 a x - -
          2.68618  4.42225  2.77519  2.73123  3.46354  2.40513  3.72494  3.29354  2.67741  2.69355  4.24690  2.90347  2.73738  3.18146  2.89801  2.37887  2.77519  2.98518  4.58477  3.61503
          0.01619  4.43700  5.46643  0.59123  0.80664  0.48844  0.95083
    157   2.59816  5.29525  1.92442  1.93148  4.62269  3.31481  3.50536  4.10961  2.36366  3.50110  4.32588  2.90309  3.93098  2.31823  2.82966  2.62516  2.95745  3.62372  5.72880  4.31778    369 d x - -
          2.68618  4.42225  2.77519  2.73123  3.46354  2.40513  3.72494  3.29354  2.67741  2.69355  4.24690  2.90347  2.73739  3.18146  2.89801  2.37887  2.77519  2.98518  4.58477  3.61503
          0.01301  4.74408  5.46643  0.61958  0.77255  0.48844  0.95083
    158   0.52487  4.00514  4.50072  4.13237  4.69619  3.24273  4.92249  4.00277  4.04314  3.74645  4.48409  4.00414  4.18157  4.28296  4.25679  2.49084  2.95415  3.47315  6.09644  4.94506    370 A x - -
          2.68618  4.42225  2.77519  2.73123  3.46354  2.40513  3.72494  3.29354  2.67741  2.69355  4.24690  2.90347  2.73739  3.18146  2.89801  2.37887  2.77519  2.98518  4.58477  3.61503
          0.01301  4.74408  5.46643  0.61958  0.77255  0.48409  0.95778
    159   2.70868  3.91303  4.21247  3.46944  3.20174  3.85208  3.74734  2.34504  3.46499  2.29087  2.75279  3.78429  4.25744  3.65571  3.31029  2.23616  2.36991  2.16840  4.33500  2.76706    371 v x - -
          2.68618  4.42225  2.77519  2.73123  3.46354  2.40513  3.72494  3.29354  2.67741  2.69355  4.24690  2.90347  2.73739  3.18146  2.89801  2.37887  2.77519  2.98518  4.58477  3.61503
          0.01300  4.74531  5.46766  0.61958  0.77255  0.48576  0.95510
    160   2.89942  4.26513  4.93993  4.33484  2.59165  4.13990  4.55293  2.05712  4.14166  1.15583  2.84655  4.36340  4.54665  4.24254  4.16364  3.52191  3.23949  1.94987  4.95761  3.84383    372 l x - -
          2.68618  4.42225  2.77519  2.73123  3.46354  2.40513  3.72494  3.29354  2.67741  2.69355  4.24690  2.90347  2.73739  3.18146  2.89801  2.37887  2.77519  2.98518  4.58477  3.61503
          0.01300  4.74531  5.46766  0.61958  0.77255  0.48576  0.95510
    161   2.14247  3.72943  4.14880  3.55371  2.82173  3.66415  3.85360  2.71992  3.46149  2.28549  3.15951  3.73655  4.24261  3.66282  3.67438  1.96391  2.86127  2.44424  4.86042  2.46292    373 s x - -
          2.68616  4.42226  2.77520  2.73124  3.46354  2.40513  3.72487  3.29355  2.67741  2.69355  4.24690  2.90347  2.73740  3.18147  2.89801  2.37887  2.77520  2.98519  4.58458  3.61496
          0.01924  4.21052  5.46766  0.74150  0.64703  0.48576  0.95510
    162   2.26665  3.82395  4.17080  3.58701  2.90785  3.86377  3.80356  2.60249  3.47937  2.38984  3.35426  3.79376  4.21654  3.71175  3.68532  2.69844  1.69122  2.47280  4.81079  2.64322    378 t x - -
          2.68618  4.42225  2.77519  2.73123  3.46354  2.40513  3.72494  3.29354  2.67741  2.69355  4.24690  2.90347  2.73739  3.18146  2.89801  2.37887  2.77519  2.98518  4.58477  3.61503
          0.01354  4.74531  5.34886  0.61958  0.77255  0.48576  0.95510
    163   2.63756  4.98335  3.12453  2.62798  4.36987  2.94708  3.85058  3.81628  2.61763  3.39857  4.19151  2.88576  3.80818  2.84473  3.09365  1.89661  1.63790  3.45630  5.55608  4.25974    379 t x - -
          2.68615  4.42175  2.77519  2.73128  3.46358  2.40515  3.72492  3.29346  2.67745  2.69359  4.24694  2.90351  2.73744  3.18139  2.89800  2.37889  2.77514  2.98523  4.58481  3.61479
          0.03041  3.70124  5.24697  1.28221  0.32493  0.48504  0.95626
    164   2.68558  5.17816  2.50064  2.39898  3.78225  3.05634  3.50720  3.99928  2.50234  3.50726  4.22057  2.51826  3.91164  2.82272  2.98991  1.78804  2.47095  3.58058  5.44155  4.24704    391 s x - -
          2.68618  4.42225  2.77519  2.73123  3.46354  2.40513  3.72494  3.29354  2.67741  2.69355  4.24690  2.90347  2.73739  3.18146  2.89801  2.37887  2.77519  2.98518  4.58477  3.61503
          0.01318  4.74427  5.42877  0.61958  0.77255  0.48435  0.95737
    165   2.65740  4.36696  3.93087  3.33588  3.29157  3.69583  3.84740  2.51850  3.24952  1.98742  3.41706  3.63648  1.72368  3.52498  3.51466  2.99039  2.84720  2.45938  4.94885  3.70651    392 p x - -
          2.68618  4.42225  2.77519  2.73123  3.46354  2.40513  3.72494  3.29354  2.67741  2.69355  4.24690  2.90347  2.73739  3.18146  2.89801  2.37887  2.77519  2.98518  4.58477  3.61503
          0.01300  4.74515  5.46749  0.61958  0.77255  0.48612  0.95453
    166   2.49515  5.25913  2.48665  2.02803  4.11356  3.19073  2.70680  3.97935  2.36781  3.29003  4.21256  2.86194  3.87706  2.73785  2.79356  2.39921  2.80614  3.48101  5.13863  4.06305    393 e x - -
          2.68617  4.42225  2.77519  2.73123  3.46354  2.40512  3.72495  3.29354  2.67740  2.69355  4.24690  2.90346  2.73740  3.18147  2.89800  2.37886  2.77520  2.98518  4.58477  3.61503
          0.01958  4.21596  5.37481  0.68565  0.70071  0.48612  0.95453
    167   2.62967  4.32032  3.63895  3.13726  2.97716  2.60437  3.65436  2.71177  3.02702  2.12353  2.79032  3.31199  3.87328  2.90934  3.34225  2.71255  2.77254  2.51765  4.94677  3.36568    397 l x - -
          2.68618  4.42225  2.77519  2.73123  3.46354  2.40513  3.72494  3.29354  2.67741  2.69355  4.24690  2.90347  2.73739  3.18146  2.89801  2.37887  2.77519  2.98518  4.58477  3.61503
          0.01301  4.74474  5.46708  0.61958  0.77255  0.48644  0.95403
    168   2.75493  3.90904  4.52605  3.88140  1.83540  3.34185  4.26517  2.49429  3.81207  2.11879  2.98329  3.96592  4.19733  3.95148  3.85872  3.07791  2.91206  2.35835  2.50876  3.00019    398 f x - -
          2.68618  4.42225  2.77519  2.73123  3.46354  2.40513  3.72494  3.29354  2.67741  2.69355  4.24690  2.90347  2.73739  3.18146  2.89801  2.37887  2.77519  2.98518  4.58477  3.61503
          0.01300  4.74490  5.46725  0.61958  0.77255  0.48520  0.95600
    169   2.27771  5.18892  2.62260  2.09152  4.06670  3.18544  3.49000  3.85568  2.31628  3.33660  4.22391  2.84146  3.66610  2.72037  2.58716  2.41699  2.65879  3.41257  5.45761  4.17636    399 e x - -
          2.68619  4.42226  2.77520  2.73124  3.46349  2.40513  3.72490  3.29355  2.67741  2.69354  4.24690  2.90345  2.73740  3.18146  2.89800  2.37887  2.77520  2.98519  4.58478  3.61495
          0.02208  4.03868  5.46766  0.71083  0.67577  0.48576  0.95510
    170   2.41878  5.16284  2.46306  2.05259  4.62014  2.66524  3.58117  4.05539  2.31299  3.51390  4.28987  2.83218  2.94641  2.72286  2.74062  2.64804  2.74843  3.55275  5.63331  4.13887    403 e x - -
          2.68618  4.42225  2.77519  2.73123  3.46354  2.40513  3.72494  3.29354  2.67741  2.69355  4.24690  2.90347  2.73739  3.18146  2.89801  2.37887  2.77519  2.98518  4.58477  3.61503
          0.01358  4.74531  5.34044  0.61958  0.77255  0.48576  0.95510
    171   2.25283  4.84416  2.28453  2.23834  4.39118  3.00516  3.42918  3.85673  2.44435  3.34595  4.13386  2.93833  3.51743  2.63307  2.45831  2.60817  2.86017  3.49924  5.47184  3.92962    404 e x - -
          2.68618  4.42225  2.77519  2.73123  3.46354  2.40513  3.72494  3.29354  2.67741  2.69355  4.24690  2.90347  2.73739  3.18146  2.89801  2.37887  2.77519  2.98518  4.58477  3.61503
          0.01301  4.74474  5.46708  0.61958  0.77255  0.48702  0.95310
    172   2.43705  5.27311  2.65371  2.01385  4.53584  2.32880  3.29194  3.91036  2.40509  3.47046  4.09509  2.87072  3.29279  2.69481  2.78256  2.52238  2.96392  3.59257  5.70961  4.25013    405 e x - -
          2.68618  4.42225  2.77519  2.73123  3.46354  2.40513  3.72494  3.29354  2.67741  2.69355  4.24690  2.90347  2.73739  3.18146  2.89801  2.37887  2.77519  2.98518  4.58477  3.61503
          0.47921  4.74474  0.98878  0.61958  0.77255  0.48702  0.95310
    173   2.59605  4.89868  2.86627  2.18864  4.15664  3.23537  3.52805  3.62910  2.26299  3.01037  3.93193  2.86645  3.77381  2.61817  2.25255  2.53937  2.76738  3.26660  5.40379  3.77840    406 e x - -
          2.68617  4.42226  2.77519  2.73124  3.46355  2.40510  3.72495  3.29355  2.67742  2.69356  4.24691  2.90347  2.73739  3.18146  2.89797  2.37888  2.77520  2.98519  4.58478  3.61504
          0.78916  3.53093  0.66068  0.74199  0.64658  1.06960  0.42029
    174   2.41203  4.48562  2.70978  2.32476  3.85147  3.11925  3.64920  3.15596  2.43828  2.87795  3.75626  2.90400  3.68398  2.86260  2.82047  2.57159  2.72521  2.67083  5.18226  3.89329    412 e x - -
          2.68618  4.42225  2.77519  2.73123  3.46354  2.40513  3.72494  3.29354  2.67741  2.69354  4.24690  2.90347  2.73739  3.18146  2.89801  2.37887  2.77519  2.98518  4.58477  3.61503
          0.04798  3.40214  4.30153  0.60397  0.79106  0.19399  1.73538
    175   2.40446  5.04267  2.97061  2.21908  4.24471  3.00436  3.69893  3.67250  2.49518  2.30499  3.95869  3.02194  3.59255  2.64635  2.40645  2.71162  2.92478  3.27764  4.13832  4.08669    414 e x - -
          2.68618  4.42225  2.77519  2.73123  3.46354  2.40513  3.72494  3.29354  2.67741  2.69355  4.24690  2.90347  2.73739  3.18146  2.89801  2.37887  2.77519  2.98518  4.58477  3.61503
          0.01335  4.71894  5.44128  0.61958  0.77255  0.47321  0.97551
    176   2.24656  5.24518  2.28924  2.09897  4.58963  3.10423  3.62129  3.93479  2.40548  3.51941  4.22575  2.86521  2.95104  2.60381  2.74342  2.58545  2.88910  3.53177  5.52086  4.04947    415 e x - -
          2.68618  4.42225  2.77520  2.73124  3.46354  2.40513  3.72495  3.29349  2.67741  2.69355  4.24690  2.90347  2.73740  3.18142  2.89801  2.37887  2.77520  2.98519  4.58477  3.61496
          0.01959  4.18948  5.46138  0.68847  0.69784  0.49782  0.93611
    177   1.75692  5.00302  3.01307  2.47349  4.31597  2.78179  3.35502  3.69650  2.40383  3.33553  4.21576  2.90499  3.39790  2.65473  2.60781  2.67792  2.97739  3.20045  5.45506  4.22052    419 a x - -
          2.68618  4.42225  2.77519  2.73123  3.46354  2.40513  3.72494  3.29354  2.67741  2.69355  4.24690  2.90347  2.73739  3.18146  2.89801  2.37887  2.77519  2.98518  4.58477  3.61503
          0.01307  4.73946  5.46181  0.61958  0.77255  0.47793  0.96776
    178   2.73931  4.19515  4.70414  4.10543  1.49101  3.98079  4.10444  2.51420  3.91068  1.94003  3.22162  4.11929  4.36421  4.04918  3.92293  3.30598  3.08039  2.39553  3.24474  2.64498    420 f x - -
          2.68618  4.42225  2.77519  2.73123  3.46354  2.40513  3.72494  3.29354  2.67741  2.69355  4.24690  2.90347  2.73739  3.18146  2.89801  2.37887  2.77519  2.98518  4.58477  3.61503
          0.01300  4.74531  5.46766  0.61958  0.77255  0.48576  0.95510
    179   2.32401  5.16085  2.58718  2.32767  4.29442  3.18760  3.57677  3.17537  2.41600  2.56239  3.78422  2.89082  3.95684  2.45189  2.76208  2.62034  2.85653  3.29314  5.57100  4.21921    421 a x - -
          2.68618  4.42225  2.77519  2.73123  3.46354  2.40513  3.72494  3.29354  2.67741  2.69355  4.24690  2.90347  2.73739  3.18146  2.89801  2.37887  2.77519  2.98518  4.58477  3.61503
          0.01300  4.74531  5.46766  0.61958  0.77255  0.48576  0.95510
    180   2.09529  4.98775  2.59651  2.31121  4.60810  3.23180  3.47739  4.05460  2.27844  3.53070  4.21983  2.93763  3.92571  2.67585  2.00607  2.58441  2.88458  3.60447  5.70769  4.23847    422 r x - -
          2.68618  4.42225  2.77519  2.73123  3.46354  2.40513  3.72494  3.29354  2.67741  2.69355  4.24690  2.90347  2.73739  3.18146  2.89801  2.37887  2.77519  2.98518  4.58477  3.61503
          0.01300  4.74531  5.46766  0.61958  0.77255  0.48576  0.95510
    181   3.62181  4.92376  5.57934  5.00671  3.37813  5.01694  5.37579  2.15985  4.86913  0.75324  3.03576  5.15145  5.18054  4.87832  4.88486  4.37982  3.83901  1.64793  5.58186  4.47217    423 l x - -
          2.68618  4.42225  2.77519  2.73123  3.46354  2.40513  3.72494  3.29354  2.67741  2.69355  4.24690  2.90347  2.73739  3.18146  2.89801  2.37887  2.77519  2.98518  4.58477  3.61503
          0.01300  4.74531  5.46766  0.61958  0.77255  0.48576  0.95510
    182   2.30794  4.59485  3.15475  2.40127  4.20367  3.36487  3.77196  3.26733  2.50164  2.93841  3.66384  3.11598  3.93428  2.79068  2.27559  2.39400  2.44481  2.86621  5.13599  4.06231    424 r x - -
          2.68618  4.42225  2.77519  2.73123  3.46354  2.40513  3.72494  3.29354  2.67741  2.69355  4.24690  2.90347  2.73739  3.18146  2.89801  2.37887  2.77519  2.98518  4.58477  3.61503
          0.01300  4.74531  5.46766  0.61958  0.77255  0.48576  0.95510
    183   2.23267  5.28626  2.44939  2.13055  4.62974  3.21153  3.61203  4.08798  2.26289  3.51728  4.30484  2.77308  3.84561  2.62249  2.30789  2.42106  2.92325  3.64400  5.71976  4.29940    425 e x - -
          2.68618  4.42225  2.77519  2.73123  3.46354  2.40513  3.72494  3.29354  2.67741  2.69355  4.24690  2.90347  2.73739  3.18146  2.89801  2.37887  2.77519  2.98518  4.58477  3.61503
          0.01300  4.74531  5.46766  0.61958  0.77255  0.48576  0.95510
    184   2.02110  5.13423  2.79801  2.35226  4.58466  3.44102  3.64358  3.97675  2.12812  3.43810  4.27510  2.98994  3.94957  2.49284  2.24122  2.48922  2.76755  3.45092  5.70072  4.27839    426 a x - -
          2.68618  4.42225  2.77519  2.73123  3.46354  2.40513  3.72494  3.29354  2.67741  2.69355  4.24690  2.90347  2.73739  3.18146  2.89801  2.37887  2.77519  2.98518  4.58477  3.61503
          0.01300  4.74531  5.46766  0.61958  0.77255  0.48576  0.95510
    185   2.02144  2.85123  4.28325  3.70318  3.39899  3.56130  4.23353  2.68111  3.56432  2.46660  3.34276  3.88467  4.26655  3.80187  3.76113  2.89593  2.34928  1.53576  4.92061  3.70707    427 v x - -
          2.68617  4.42228  2.77519  2.73125  3.46356  2.40509  3.72486  3.29357  2.67742  2.69357  4.24690  2.90348  2.73739  3.18145  2.89797  2.37886  2.77521  2.98521  4.58479  3.61504
          0.03468  3.51125  5.46766  0.91468  0.51190  0.48576  0.95510
    186   2.61648  5.11926  3.00840  2.51497  4.35951  3.30544  3.58916  3.90634  1.99007  3.24265  4.18366  2.94976  3.91910  2.63937  2.03113  2.73586  3.00090  3.51333  2.72549  4.02658    434 k x - -
          2.68618  4.42225  2.77519  2.73123  3.46354  2.40513  3.72494  3.29354  2.67741  2.69355  4.24690  2.90347  2.73739  3.18146  2.89801  2.37887  2.77519  2.98518  4.58477  3.61503
          0.01300  4.74531  5.46766  0.61958  0.77255  0.48576  0.95510
    187   2.72551  4.38362  3.52600  3.11090  3.24296  3.65404  3.95392  2.60400  3.09396  2.01486  3.18290  3.52211  4.17003  3.38400  2.08828  2.83437  2.89205  2.35170  3.55795  3.53754    435 l x - -
          2.68618  4.42225  2.77519  2.73123  3.46354  2.40513  3.72494  3.29354  2.67741  2.69355  4.24690  2.90347  2.73739  3.18146  2.89801  2.37887  2.77519  2.98518  4.58477  3.61503
          0.01300  4.74531  5.46766  0.61958  0.77255  0.48576  0.95510
    188   2.53769  4.65759  3.02217  2.71500  3.63033  3.60611  3.77807  3.08429  2.68151  2.84717  3.68341  3.16419  2.90137  2.87129  2.62280  2.45977  2.10937  2.78911  5.30644  3.77062    436 t x - -
          2.68618  4.42225  2.77519  2.73123  3.46354  2.40513  3.72494  3.29354  2.67741  2.69355  4.24690  2.90347  2.73739  3.18146  2.89801  2.37887  2.77519  2.98518  4.58477  3.61503
          0.01334  4.74531  5.39079  0.61958  0.77255  0.48576  0.95510
    189   2.71330  4.58268  3.56924  3.00098  3.67922  3.70540  3.86249  2.64995  2.92280  2.42775  3.44961  3.37920  4.09659  3.07437  1.49504  2.89739  2.95759  2.58404  5.15287  3.87589    437 r x - -
          2.68619  4.42226  2.77520  2.73124  3.46355  2.40510  3.72495  3.29344  2.67742  2.69353  4.24691  2.90348  2.73740  3.18147  2.89802  2.37888  2.77520  2.98518  4.58478  3.61504
          0.02046  4.13303  5.46732  0.78258  0.61106  0.48650  0.95392
    190   2.24957  4.26134  4.09602  3.52659  2.63238  2.54588  4.15566  2.76386  3.42800  2.43630  3.31687  3.72686  4.05421  3.65112  3.64448  3.06501  2.71386  2.56263  4.24039  1.88902    443 y x - -
          2.68618  4.42225  2.77519  2.73123  3.46354  2.40513  3.72494  3.29354  2.67741  2.69355  4.24690  2.90347  2.73739  3.18146  2.89801  2.37887  2.77519  2.98518  4.58477  3.61503
          0.01433  4.74497  5.19768  0.61958  0.77255  0.48650  0.95392
    191   2.71565  4.34310  3.83413  3.45630  2.89558  1.71639  4.09871  2.73155  3.36869  2.54048  3.40102  3.74533  4.22924  3.60841  3.61923  2.91470  3.02243  2.51030  3.32171  2.38540    444 g x - -
          2.68618  4.42225  2.77519  2.73123  3.46354  2.40513  3.72494  3.29354  2.67741  2.69355  4.24690  2.90347  2.73739  3.18146  2.89801  2.37887  2.77519  2.98518  4.58477  3.61503
          0.01302  4.74366  5.46601  0.61958  0.77255  0.48472  0.95677
    192   2.47594  2.88107  3.76328  3.21280  3.57806  1.56497  4.01936  2.93616  3.15440  2.49957  3.27568  3.39940  4.13152  3.44368  3.43512  2.95468  2.84831  2.66161  5.04816  3.65568    445 g x - -
          2.68618  4.42225  2.77519  2.73123  3.46354  2.40513  3.72494  3.29354  2.67741  2.69355  4.24690  2.90347  2.73739  3.18146  2.89801  2.37887  2.77519  2.98518  4.58477  3.61503
          0.01300  4.74497  5.46732  0.61958  0.77255  0.48650  0.95392
    193   2.89546  3.68294  0.90264  2.36253  4.79011  3.38874  4.02822  4.25317  2.91803  3.79970  4.60749  3.05225  4.13482  3.17637  3.44146  2.95937  3.32339  3.85368  5.99183  4.52643    446 d x - -
          2.68618  4.42225  2.77519  2.73123  3.46354  2.40513  3.72494  3.29354  2.67741  2.69355  4.24690  2.90347  2.73739  3.18146  2.89801  2.37887  2.77519  2.98518  4.58477  3.61503
          0.01531  4.74497  5.03614  0.61958  0.77255  0.48650  0.95392
    194   2.33716  1.60705  4.42418  3.83454  2.16802  3.62012  4.24466  2.68357  3.68550  2.37072  3.31855  3.96684  4.25382  3.88009  3.81218  3.11325  2.99362  2.48161  4.76545  3.56853    447 c x - -
          2.68618  4.42225  2.77519  2.73123  3.46354  2.40513  3.72494  3.29354  2.67741  2.69355  4.24690  2.90347  2.73739  3.18146  2.89801  2.37887  2.77519  2.98518  4.58477  3.61503
          0.01451  4.74269  5.16971  0.61958  0.77255  0.48341  0.95888
    195   2.97255  4.21793  4.55716  4.08072  2.68548  4.04492  3.88820  2.80377  3.91634  2.14784  3.46961  4.12461  4.39079  4.03314  4.00105  3.39021  3.22491  2.63464  2.40930  1.30008    448 y x - -
          2.68618  4.42225  2.77519  2.73123  3.46354  2.40513  3.72494  3.29354  2.67741  2.69355  4.24690  2.90347  2.73739  3.18146  2.89801  2.37887  2.77519  2.98518  4.58477  3.61503
          0.01302  4.74352  5.46587  0.61958  0.77255  0.48452  0.95709
    196   1.71440  5.03257  3.08154  2.54014  4.41871  2.66298  3.43881  3.89653  2.54237  3.42669  4.19752  2.70369  3.33578  2.64491  3.02343  2.22925  2.97156  3.52468  5.63154  4.25568    449 a x - -
          2.68618  4.42225  2.77519  2.73123  3.46354  2.40513  3.72494  3.29354  2.67741  2.69355  4.24690  2.90347  2.73739  3.18146  2.89801  2.37887  2.77519  2.98518  4.58477  3.61503
          0.01300  4.74497  5.46732  0.61958  0.77255  0.48650  0.95392
    197   3.66622  5.06171  4.77288  4.40043  2.25083  4.66048  2.44988  3.72161  4.25935  3.14979  3.99338  4.35955  4.94642  4.35477  4.39523  3.98088  4.04173  3.55304  4.16477  0.65166    450 Y x - -
          2.68618  4.42225  2.77519  2.73123  3.46354  2.40513  3.72494  3.29354  2.67741  2.69355  4.24690  2.90347  2.73739  3.18146  2.89801  2.37887  2.77519  2.98518  4.58477  3.61503
          0.01300  4.74497  5.46732  0.61958  0.77255  0.48650  0.95392
    198   1.86511  3.17965  4.04528  3.46638  3.34436  2.31159  3.59044  2.75871  3.35875  2.42452  2.36289  3.73324  4.22439  3.61791  3.59565  3.08832  2.94047  2.46687  4.93132  3.55169    451 a x - -
          2.68618  4.42225  2.77519  2.73123  3.46354  2.40513  3.72494  3.29354  2.67741  2.69355  4.24690  2.90347  2.73739  3.18146  2.89801  2.37887  2.77519  2.98518  4.58477  3.61503
          0.01300  4.74497  5.46732  0.61958  0.77255  0.48650  0.95392
    199   2.66886  4.06099  4.30043  3.65472  3.31781  3.88135  4.16981  2.69560  3.57120  1.19026  2.36490  3.87165  4.27056  3.61208  3.46466  3.00938  3.02353  2.50046  4.83717  3.61328    452 l x - -
          2.68618  4.42225  2.77519  2.73123  3.46354  2.40513  3.72494  3.29354  2.67741  2.69355  4.24690  2.90347  2.73739  3.18146  2.89801  2.37887  2.77519  2.98518  4.58477  3.61503
          0.01300  4.74497  5.46732  0.61958  0.77255  0.48650  0.95392
    200   3.43390  4.65786  5.39531  4.84421  3.66464  4.85547  5.29937  2.16768  4.71048  0.96030  3.41317  4.98130  5.09970  4.83603  4.79127  4.21846  3.54009  1.26923  5.64656  4.53058    453 l x - -
          2.68618  4.42225  2.77519  2.73123  3.46354  2.40513  3.72494  3.29354  2.67741  2.69355  4.24690  2.90347  2.73739  3.18146  2.89801  2.37887  2.77519  2.98518  4.58477  3.61503
          0.01300  4.74497  5.46732  0.61958  0.77255  0.48650  0.95392
    201   0.60791  4.28258  4.27826  3.82357  4.22874  3.52206  4.64262  3.48490  3.71223  3.20058  4.24936  3.90427  4.21350  4.00580  3.97108  2.73065  3.13713  3.07155  5.45572  4.51544    454 A x - -
          2.68618  4.42225  2.77519  2.73123  3.46354  2.40513  3.72494  3.29354  2.67741  2.69355  4.24690  2.90347  2.73739  3.18146  2.89801  2.37887  2.77519  2.98518  4.58477  3.61503
          0.01300  4.74497  5.46732  0.61958  0.77255  0.48650  0.95392
    202   2.13590  5.01210  3.04956  1.89482  4.41815  3.48993  3.76208  3.84521  2.51868  3.16230  3.86145  3.05988  3.96857  2.81611  2.79879  1.94747  2.67539  3.50293  5.61430  4.22775    455 e x - -
          2.68618  4.42225  2.77519  2.73123  3.46354  2.40513  3.72494  3.29354  2.67741  2.69355  4.24690  2.90347  2.73739  3.18146  2.89801  2.37887  2.77519  2.98518  4.58477  3.61503
          0.01300  4.74497  5.46732  0.61958  0.77255  0.48650  0.95392
    203   2.99561  4.98722  3.98258  3.96775  5.33108  0.32810  5.17515  4.92163  4.14035  4.57735  5.45506  4.11047  4.46562  4.52212  4.35810  3.25741  3.62342  4.23146  6.54308  5.43611    456 G x - -
          2.68618  4.42225  2.77519  2.73123  3.46354  2.40513  3.72494  3.29354  2.67741  2.69355  4.24690  2.90347  2.73739  3.18146  2.89801  2.37887  2.77519  2.98518  4.58477  3.61503
          0.01300  4.74497  5.46732  0.61958  0.77255  0.48650  0.95392
    204   2.23283  4.46597  3.33604  2.74565  2.80193  3.46164  2.86372  3.33967  2.59860  2.83315  3.82370  3.23045  4.05198  2.69139  2.35132  2.68399  2.83256  2.92557  4.15351  3.67229    457 a x - -
          2.68618  4.42225  2.77520  2.73123  3.46354  2.40510  3.72495  3.29354  2.67741  2.69355  4.24690  2.90347  2.73740  3.18146  2.89801  2.37887  2.77520  2.98518  4.58477  3.61503
          0.02025  4.14626  5.46732  0.55860  0.84866  0.48650  0.95392
    205   2.29242  3.42309  4.66692  4.06329  3.30825  3.85475  4.32413  1.86861  3.87832  2.12644  3.14399  4.11046  4.35263  4.02555  3.93378  3.21271  2.67858  1.51342  4.85560  3.58161    459 v x - -
          2.68618  4.42225  2.77519  2.73123  3.46354  2.40513  3.72494  3.29354  2.67741  2.69355  4.24690  2.90347  2.73739  3.18146  2.89801  2.37887  2.77519  2.98518  4.58477  3.61503
          0.01300  4.74497  5.46732  0.61958  0.77255  0.48650  0.95392
    206   3.31557  6.14822  0.64613  2.10457  5.41441  3.60581  3.56703  4.97441  3.31547  4.43176  5.29671  3.08207  4.21547  3.39532  3.96390  3.23303  3.76020  4.44701  6.58264  5.01637    460 D x - -
          2.68619  4.42226  2.77520  2.73124  3.46355  2.40514  3.72495  3.29351  2.67742  2.69355  4.24653  2.90348  2.73735  3.18147  2.89802  2.37888  2.77520  2.98519  4.58478  3.61504
          0.02478  3.89958  5.46732  0.73132  0.65638  0.48650  0.95392
    207   2.43130  4.01133  4.79360  4.19330  3.16086  3.80420  4.44282  1.64201  4.00657  1.49490  3.16231  4.22975  4.44984  4.15701  4.05222  3.41048  3.12155  1.90136  4.95150  3.77450    464 l x - -
          2.68618  4.42225  2.77519  2.73123  3.46354  2.40513  3.72494  3.29354  2.67741  2.69355  4.24690  2.90347  2.73739  3.18146  2.89801  2.37887  2.77519  2.98518  4.58477  3.61503
          0.01300  4.74497  5.46732  0.61958  0.77255  0.48650  0.95392
    208   1.97065  3.20754  4.53524  3.96374  3.27941  3.90227  4.25444  2.44499  3.79119  2.37101  2.69259  4.01083  4.31319  3.95255  3.87047  3.14210  2.99007  1.39873  4.70222  3.61186    465 v x - -
          2.68618  4.42225  2.77519  2.73123  3.46354  2.40513  3.72494  3.29354  2.67741  2.69355  4.24690  2.90347  2.73739  3.18146  2.89801  2.37887  2.77519  2.98518  4.58477  3.61503
          0.01300  4.74497  5.46732  0.61958  0.77255  0.48650  0.95392
    209   2.06745  3.56095  4.70717  4.10586  3.16843  3.61724  4.36945  1.76340  3.92212  2.12954  3.24669  4.15214  4.35860  4.07991  3.97737  3.32814  3.03905  1.56432  4.89699  3.71634    466 v x - -
          2.68618  4.42225  2.77519  2.73123  3.46354  2.40513  3.72494  3.29354  2.67741  2.69355  4.24690  2.90347  2.73739  3.18146  2.89801  2.37887  2.77519  2.98518  4.58477  3.61503
          0.01300  4.74497  5.46732  0.61958  0.77255  0.48650  0.95392
    210   3.34250  6.13555  1.58380  0.80627  5.40972  3.62089  4.21235  4.96840  3.27692  4.41786  5.27147  3.01067  4.28321  3.27420  3.91950  3.28807  3.73086  4.41636  6.56294  4.92077    467 e x - -
          2.68618  4.42225  2.77519  2.73123  3.46354  2.40511  3.72494  3.29354  2.67741  2.69355  4.24690  2.90347  2.73740  3.18146  2.89801  2.37887  2.77519  2.98518  4.58477  3.61503
          0.01645  4.41554  5.46732  0.58893  0.80950  0.48650  0.95392
    211   1.92607  4.23881  3.34056  2.84973  3.38978  3.60852  3.85071  3.21088  2.82009  2.89953  3.75634  3.29663  2.28953  3.14445  3.24598  2.21770  2.64456  2.93303  4.83400  3.69947    469 a x - -
          2.68618  4.42225  2.77519  2.73124  3.46354  2.40510  3.72495  3.29351  2.67741  2.69355  4.24690  2.90347  2.73739  3.18147  2.89801  2.37887  2.77520  2.98519  4.58477  3.61503
          0.02792  3.75869  5.46732  0.50648  0.92285  0.48650  0.95392
    212   2.66300  5.09054  2.34320  2.09953  4.25156  2.16534  3.71646  3.40273  2.48959  3.35914  4.09005  2.97275  3.96017  2.82811  2.71212  2.61862  2.82992  3.29346  5.27732  4.22152    471 e x - -
          2.68618  4.42225  2.77519  2.73123  3.46354  2.40513  3.72494  3.29351  2.67741  2.69355  4.24690  2.90347  2.73740  3.18146  2.89801  2.37887  2.77519  2.98518  4.58477  3.61503
          0.01753  4.40894  5.25650  0.58825  0.81036  0.48650  0.95392
    213   2.75815  4.08717  4.56417  3.98910  3.29109  3.86048  4.25782  2.57450  3.81563  1.14396  2.55200  4.02954  4.32275  3.97509  3.89620  3.21827  3.04138  2.02406  4.79891  3.67079    473 l x - -
          2.68618  4.42225  2.77519  2.73123  3.46354  2.40513  3.72494  3.29354  2.67741  2.69355  4.24690  2.90347  2.73739  3.18146  2.89801  2.37887  2.77519  2.98518  4.58477  3.61503
          0.01301  4.74398  5.46633  0.61958  0.77255  0.48515  0.95609
    214   2.41950  5.00535  2.91988  2.34047  4.54811  3.34599  3.60175  4.09732  1.70092  3.57875  4.24156  2.47474  3.94799  2.45429  2.89788  2.29051  2.98356  3.66373  5.71187  4.24891    474 k x - -
          2.68618  4.42225  2.77519  2.73123  3.46354  2.40513  3.72494  3.29354  2.67741  2.69355  4.24690  2.90347  2.73739  3.18146  2.89801  2.37887  2.77519  2.98518  4.58477  3.61503
          0.01327  4.74497  5.40547  0.61958  0.77255  0.48650  0.95392
    215   2.49470  4.40416  3.70709  3.02674  3.45923  3.79960  4.00307  2.56524  3.17961  1.89958  3.51182  3.55051  1.95169  3.46934  3.48005  2.88217  2.86651  2.52588  4.78471  3.56779    475 l x - -
          2.68618  4.42225  2.77519  2.73123  3.46354  2.40513  3.72494  3.29354  2.67741  2.69355  4.24690  2.90347  2.73739  3.18146  2.89801  2.37887  2.77519  2.98518  4.58477  3.61503
          0.01455  4.74470  5.15885  0.61958  0.77255  0.48709  0.95299
    216   3.43955  4.76253  4.78605  4.29981  2.52820  4.19561  3.12793  3.31265  4.15319  2.66502  3.95023  4.27860  4.76521  4.25398  4.25538  3.60586  3.66529  2.77779  1.67418  1.18866    476 y x - -
          2.68618  4.42225  2.77519  2.73123  3.46354  2.40513  3.72494  3.29354  2.67741  2.69355  4.24690  2.90347  2.73739  3.18146  2.89801  2.37887  2.77519  2.98518  4.58477  3.61503
          0.01328  4.74318  5.40804  0.61958  0.77255  0.49041  0.94772
    217   3.79697  6.19406  0.34780  2.80691  5.55593  3.83202  4.60555  5.31901  3.83881  4.78687  5.78641  3.39553  4.54717  3.69008  4.50117  3.66427  4.15805  4.85977  6.71885  5.27298    477 D x - -
          2.68618  4.42225  2.77519  2.73123  3.46354  2.40513  3.72494  3.29354  2.67741  2.69355  4.24690  2.90347  2.73739  3.18146  2.89801  2.37887  2.77519  2.98518  4.58477  3.61503
          0.01303  4.74293  5.46527  0.61958  0.77255  0.49095  0.94686
    218   2.69449  3.57572  4.73564  4.12152  2.49712  3.94351  4.28876  1.91517  3.91010  2.05272  2.58793  4.04569  4.31997  4.04437  3.92414  3.10869  2.99087  2.07294  4.08533  2.43638    478 i x - -
          2.68618  4.42225  2.77519  2.73123  3.46354  2.40513  3.72494  3.29354  2.67741  2.69355  4.24690  2.90347  2.73739  3.18146  2.89801  2.37887  2.77519  2.98518  4.58477  3.61503
          0.01303  4.74293  5.46527  0.61958  0.77255  0.49095  0.94686
    219   1.45206  3.46521  3.84157  3.26047  3.40203  3.52352  4.08183  2.82334  3.29170  2.05888  3.15375  3.68783  4.20472  3.23482  3.50199  3.03125  2.99584  2.40615  4.96387  3.75507    479 a x - -
          2.68618  4.42225  2.77519  2.73123  3.46354  2.40513  3.72494  3.29354  2.67741  2.69355  4.24690  2.90347  2.73739  3.18146  2.89801  2.37887  2.77519  2.98518  4.58477  3.61503
          0.01303  4.74293  5.46527  0.61958  0.77255  0.48606  0.95463
    220   0.68018  4.39180  4.28976  3.94056  4.84735  2.99810  4.87383  4.31297  3.91947  3.99486  4.79498  3.91799  2.12259  4.17168  4.18958  2.61282  3.08359  3.68780  6.22646  5.06082    480 A x - -
          2.68618  4.42225  2.77519  2.73123  3.46354  2.40513  3.72494  3.29354  2.67741  2.69355  4.24690  2.90347  2.73739  3.18146  2.89801  2.37887  2.77519  2.98518  4.58477  3.61503
          0.01301  4.74431  5.46666  0.61958  0.77255  0.48794  0.95163
    221   2.67727  4.13030  4.43207  3.83632  2.78065  3.91911  4.07681  2.52289  3.68579  1.22449  3.14507  3.66761  3.31665  3.82752  3.80601  3.19093  2.84948  2.30193  4.83785  3.58259    481 l x - -
          2.68618  4.42225  2.77519  2.73123  3.46354  2.40513  3.72494  3.29354  2.67741  2.69355  4.24690  2.90347  2.73739  3.18146  2.89801  2.37887  2.77519  2.98518  4.58477  3.61503
          0.01301  4.74431  5.46666  0.61958  0.77255  0.48794  0.95163
    222   2.34742  4.24663  3.50469  3.34595  3.47566  3.46885  4.06643  1.87890  3.16245  2.40944  3.37875  3.68632  3.80213  3.27150  3.52454  2.94044  2.89948  1.76150  4.94015  3.69354    482 v x - -
          2.68618  4.42225  2.77519  2.73123  3.46354  2.40513  3.72494  3.29354  2.67741  2.69355  4.24690  2.90347  2.73739  3.18146  2.89801  2.37887  2.77519  2.98518  4.58477  3.61503
          0.01301  4.74431  5.46666  0.61958  0.77255  0.48794  0.95163
    223   2.43352  4.38891  3.90744  3.33894  3.54508  3.75081  4.13134  2.47579  3.26323  2.55478  3.53166  3.64515  1.47739  3.46108  3.55751  3.08351  2.99110  2.23106  4.95294  3.82699    483 p x - -
          2.68618  4.42225  2.77519  2.73123  3.46354  2.40513  3.72494  3.29354  2.67741  2.69355  4.24690  2.90347  2.73739  3.18146  2.89801  2.37887  2.77519  2.98518  4.58477  3.61503
          0.01301  4.74431  5.46666  0.61958  0.77255  0.48794  0.95163
    224   3.42923  3.81500  5.53482  5.02794  4.04330  4.98657  5.58000  1.05937  4.93186  2.15056  3.80640  5.13873  5.24549  5.14637  5.05007  4.37833  3.69591  1.07119  5.97273  4.76851    484 i x - -
          2.68618  4.42225  2.77519  2.73123  3.46354  2.40513  3.72494  3.29354  2.67741  2.69355  4.24690  2.90347  2.73739  3.18146  2.89801  2.37887  2.77519  2.98518  4.58477  3.61503
          0.01301  4.74431  5.46666  0.61958  0.77255  0.48794  0.95163
    225   3.51261  4.76233  5.58436  5.08138  3.90973  5.07509  5.67244  1.11263  4.87598  2.21091  3.57559  5.21650  5.30790  5.19812  5.11889  4.47371  3.73668  0.96614  6.02587  4.83846    485 v x - -
          2.68618  4.42225  2.77519  2.73123  3.46354  2.40513  3.72494  3.29354  2.67741  2.69355  4.24690  2.90347  2.73739  3.18146  2.89801  2.37887  2.77519  2.98518  4.58477  3.61503
          0.01301  4.74431  5.46666  0.61958  0.77255  0.48794  0.95163
    226   2.73654  5.27798  3.03919  1.53686  4.61651  3.52484  3.68163  4.03576  2.33623  3.51290  4.30362  2.98336  3.91417  2.34197  2.40337  2.68964  2.56559  3.64037  5.68652  4.31163    486 e x - -
          2.68618  4.42225  2.77519  2.73123  3.46354  2.40513  3.72494  3.29354  2.67741  2.69355  4.24690  2.90347  2.73739  3.18146  2.89801  2.37887  2.77519  2.98518  4.58477  3.61503
          0.01301  4.74431  5.46666  0.61958  0.77255  0.48794  0.95163
    227   2.46998  5.07001  3.03378  1.63514  4.54410  1.89610  3.76300  4.00377  2.52509  3.52102  4.12864  2.96086  3.98717  2.75407  2.98453  2.78330  3.05313  3.58872  5.69224  4.30541    487 e x - -
          2.68618  4.42225  2.77519  2.73123  3.46354  2.40513  3.72494  3.29354  2.67741  2.69355  4.24690  2.90347  2.73739  3.18146  2.89801  2.37887  2.77519  2.98518  4.58477  3.61503
          0.01301  4.74431  5.46666  0.61958  0.77255  0.48794  0.95163
    228   0.41944  4.49997  4.52541  4.30056  4.89486  3.39548  5.10270  4.11464  4.21762  3.86010  4.85996  4.08173  4.14799  4.47401  4.38206  2.79304  3.17755  3.40888  6.31368  5.16318    488 A x - -
          2.68618  4.42225  2.77519  2.73123  3.46354  2.40513  3.72494  3.29354  2.67741  2.69355  4.24690  2.90347  2.73739  3.18146  2.89801  2.37887  2.77519  2.98518  4.58477  3.61503
          0.01301  4.74431  5.46666  0.61958  0.77255  0.48794  0.95163
    229   3.16048  4.96038  4.10098  4.11242  5.35770  0.29043  5.27081  5.03071  4.30371  4.68019  5.55449  4.05539  4.52941  4.64825  4.59324  3.34255  3.70650  4.32410  6.53937  5.46107    489 G x - -
          2.68618  4.42225  2.77519  2.73123  3.46354  2.40513  3.72494  3.29354  2.67741  2.69355  4.24690  2.90347  2.73739  3.18146  2.89801  2.37887  2.77519  2.98518  4.58477  3.61503
          0.01301  4.74431  5.46666  0.61958  0.77255  0.48794  0.95163
    230   2.53171  4.33432  4.31568  4.12998  4.79708  0.47654  5.03739  4.29657  4.12410  4.10234  4.94920  4.01558  4.21890  4.39196  4.32024  2.87098  3.22906  3.69911  6.31088  4.87759    490 G x - -
          2.68618  4.42225  2.77519  2.73123  3.46354  2.40513  3.72494  3.29354  2.67741  2.69355  4.24690  2.90347  2.73739  3.18146  2.89801  2.37887  2.77519  2.98518  4.58477  3.61503
          0.01301  4.74431  5.46666  0.61958  0.77255  0.48794  0.95163
    231   2.70643  3.99569  3.51492  3.00774  3.56100  3.74829  3.90581  2.42419  2.76452  2.56110  3.45418  3.50230  4.14492  3.23654  2.43256  2.72246  2.56307  1.84305  5.03660  3.79427    491 v x - -
          2.68618  4.42225  2.77519  2.73123  3.46354  2.40513  3.72494  3.29354  2.67741  2.69355  4.24690  2.90347  2.73739  3.18146  2.89801  2.37887  2.77519  2.98518  4.58477  3.61503
          0.01766  4.74431  4.73307  0.61958  0.77255  0.48794  0.95163
    232   2.74358  3.98441  4.74521  4.13578  1.95994  3.99887  4.29135  1.70707  3.93363  2.21591  2.71908  4.14560  4.35855  4.07289  3.95958  3.24610  2.96240  1.88247  4.79306  3.58723    492 i x - -
          2.68618  4.42225  2.77519  2.73123  3.46354  2.40513  3.72494  3.29354  2.67741  2.69355  4.24690  2.90347  2.73739  3.18146  2.89801  2.37887  2.77519  2.98518  4.58477  3.61503
          0.01330  4.73973  5.40935  0.61958  0.77255  0.49786  0.93606
    233   2.64382  3.43648  3.99123  3.44480  3.87695  3.45473  4.36317  3.36950  3.41789  3.09574  3.98332  3.71880  4.16233  3.66234  3.69524  2.36788  0.92344  2.99136  5.45581  4.22850    493 t x - -
          2.68618  4.42225  2.77519  2.73123  3.46354  2.40513  3.72494  3.29354  2.67741  2.69355  4.24690  2.90347  2.73739  3.18146  2.89801  2.37887  2.77519  2.98518  4.58477  3.61503
          0.01307  4.73950  5.46184  0.61958  0.77255  0.49835  0.93529
    234   2.59552  5.07459  1.46141  2.49710  4.62275  2.98610  3.81321  4.09518  2.58297  3.58422  4.36069  2.73838  3.95029  2.90240  3.02545  2.35623  2.71302  3.67597  5.75657  4.35532    494 d x - -
          2.68618  4.42225  2.77519  2.73123  3.46354  2.40513  3.72494  3.29354  2.67741  2.69355  4.24690  2.90347  2.73739  3.18146  2.89801  2.37887  2.77519  2.98518  4.58477  3.61503
          0.01307  4.73950  5.46184  0.61958  0.77255  0.49835  0.93529
    235   2.68712  4.22303  4.47182  3.87460  2.98024  3.91568  4.22439  2.52909  3.71612  1.78699  3.27249  3.99307  3.97216  3.87142  3.63260  3.23018  2.93884  2.40269  1.64508  3.51317    495 w x - -
          2.68618  4.42225  2.77519  2.73123  3.46354  2.40513  3.72494  3.29354  2.67741  2.69355  4.24690  2.90347  2.73739  3.18146  2.89801  2.37887  2.77519  2.98518  4.58477  3.61503
          0.01322  4.73950  5.42758  0.61958  0.77255  0.49835  0.93529
    236   2.43331  5.24496  2.05406  2.26846  4.49465  3.48728  3.48978  4.08161  2.30671  3.47956  4.29786  2.70659  3.94405  2.40937  2.54693  2.50705  2.78526  3.66246  5.71495  4.15834    496 d x - -
          2.68618  4.42225  2.77519  2.73123  3.46354  2.40513  3.72494  3.29354  2.67741  2.69355  4.24690  2.90347  2.73739  3.18146  2.89801  2.37887  2.77519  2.98518  4.58477  3.61503
          0.01308  4.73935  5.46169  0.61958  0.77255  0.49867  0.93480
    237   2.81337  4.73523  3.94848  3.91903  5.14773  0.40366  5.06553  4.58869  4.13866  4.40618  5.24651  3.90942  4.18752  4.40476  4.31526  3.01732  3.38778  4.00292  6.46870  5.26777    497 G x - -
          2.68618  4.42225  2.77519  2.73123  3.46354  2.40513  3.72494  3.29354  2.67741  2.69355  4.24690  2.90347  2.73739  3.18146  2.89801  2.37887  2.77519  2.98518  4.58477  3.61503
          0.01308  4.73935  5.46169  0.61958  0.77255  0.49867  0.93480
    238   2.52603  5.26595  2.65272  2.13711  4.57465  2.78220  3.66470  4.01827  2.31722  3.55193  4.31261  2.49925  3.93294  2.50561  2.22311  2.64866  2.84790  3.42200  5.71507  4.29059    498 e x - -
          2.68618  4.42225  2.77519  2.73123  3.46354  2.40513  3.72494  3.29354  2.67741  2.69355  4.24690  2.90347  2.73739  3.18146  2.89801  2.37887  2.77519  2.98518  4.58477  3.61503
          0.01308  4.73935  5.46169  0.61958  0.77255  0.49867  0.93480
    239   2.33366  5.18604  2.61950  2.21024  4.52248  3.52472  3.63840  4.07244  2.28361  3.55261  4.30824  2.94512  2.11901  2.76859  2.62746  2.55540  2.88248  3.60040  5.66946  4.19313    499 p x - -
          2.68618  4.42225  2.77519  2.73123  3.46354  2.40513  3.72494  3.29354  2.67741  2.69355  4.24690  2.90347  2.73739  3.18146  2.89801  2.37887  2.77519  2.98518  4.58477  3.61503
          0.01336  4.73935  5.39817  0.61958  0.77255  0.49867  0.93480
    240   2.30858  4.51547  3.28681  2.84943  3.67868  2.57830  3.94243  2.99883  2.84401  1.79638  3.71310  3.30452  3.18857  3.21625  3.24135  2.84026  2.68050  2.72508  5.14783  3.90927    500 l x - -
          2.68610  4.42246  2.77530  2.73127  3.46357  2.40511  3.72415  3.29362  2.67763  2.69331  4.24692  2.90366  2.73734  3.18168  2.89808  2.37881  2.77519  2.98524  4.58366  3.61518
          0.16786  1.89526  5.46142  1.56361  0.23494  0.49927  0.93388
    241   2.54338  4.86786  2.83171  2.35590  4.21023  3.31993  3.10939  3.28350  2.41608  3.11136  4.13989  2.68074  2.61729  2.70608  2.82333  2.68082  2.60772  3.16811  4.89452  4.03798    518 e x - -
          2.68604  4.42230  2.77511  2.73126  3.46358  2.40513  3.72500  3.29348  2.67746  2.69342  4.24668  2.90353  2.73747  3.18154  2.89802  2.37889  2.77525  2.98515  4.58485  3.61505
          0.18040  1.83180  5.31127  0.65703  0.73062  0.49927  0.93388
    242   2.56926  4.84734  2.89505  2.40772  3.64048  3.28951  2.95421  3.72190  2.47207  2.92948  4.06043  2.93116  3.38465  2.74158  2.85416  2.18467  2.72973  3.41896  3.51090  3.66201    523 s x - -
          2.68618  4.42225  2.77519  2.73123  3.46354  2.40513  3.72494  3.29354  2.67741  2.69355  4.24690  2.90347  2.73739  3.18146  2.89801  2.37887  2.77519  2.98518  4.58477  3.61503
          0.01356  4.73838  5.35749  0.61958  0.77255  0.49832  0.93535
    243   2.40919  5.17684  2.65756  2.27957  4.57553  1.96166  3.43391  4.05277  2.41271  3.55442  4.29704  2.92082  3.69349  2.75908  2.92605  2.29840  2.83935  3.60481  5.64227  4.24563    524 g x - -
          2.68612  4.42235  2.77519  2.73126  3.46353  2.40496  3.72506  3.29359  2.67745  2.69359  4.24702  2.90359  2.73726  3.18143  2.89812  2.37889  2.77522  2.98509  4.58472  3.61509
          0.06010  2.92399  5.38040  1.65316  0.21251  0.50026  0.93235
    244   2.73976  4.78795  3.21623  2.71399  3.29172  1.58129  3.85638  3.31137  2.70723  2.99480  3.78801  3.16923  3.90784  3.06276  3.07969  2.53014  2.71015  3.03973  5.26994  3.62049    538 g x - -
          2.68618  4.42225  2.77519  2.73123  3.46354  2.40513  3.72494  3.29354  2.67741  2.69355  4.24690  2.90347  2.73739  3.18146  2.89801  2.37887  2.77519  2.98518  4.58477  3.61503
          0.01371  4.73825  5.32704  0.61958  0.77255  0.50003  0.93271
    245   2.66262  4.78320  2.76865  2.29946  4.61450  3.41431  3.40182  4.05941  2.41525  3.57191  4.31638  2.32688  3.88790  2.51911  2.28221  2.18935  2.54272  3.65614  5.70903  4.25699    539 s x - -
          2.68618  4.42225  2.77519  2.73123  3.46354  2.40513  3.72494  3.29354  2.67741  2.69355  4.24690  2.90347  2.73739  3.18146  2.89801  2.37887  2.77519  2.98518  4.58477  3.61503
          0.01325  4.73793  5.42498  0.61958  0.77255  0.50034  0.93222
    246   2.03246  3.63166  4.43212  3.84864  3.27602  3.25658  4.24078  2.06597  3.69705  2.22347  3.23450  3.87212  4.16826  3.88538  3.81432  2.85675  2.91973  1.63214  4.84096  3.65667    540 v x - -
          2.68618  4.42225  2.77519  2.73123  3.46354  2.40513  3.72494  3.29354  2.67741  2.69355  4.24690  2.90347  2.73739  3.18146  2.89801  2.37887  2.77519  2.98518  4.58477  3.61503
          0.01309  4.73816  5.46051  0.61958  0.77255  0.50121  0.93089
    247   2.63978  4.15938  5.01642  4.43752  3.55413  4.36849  4.75758  1.76907  4.27295  1.49390  3.39850  4.49955  4.69727  4.43395  4.33697  3.66873  3.30919  1.30099  5.16711  4.06618    541 v x - -
          2.68618  4.42225  2.77519  2.73123  3.46354  2.40513  3.72494  3.29354  2.67741  2.69355  4.24690  2.90347  2.73739  3.18146  2.89801  2.37887  2.77519  2.98518  4.58477  3.61503
          0.01309  4.73816  5.46051  0.61958  0.77255  0.50121  0.93089
    248   1.15644  3.76017  3.94376  3.37920  3.48332  3.56407  4.15561  2.80301  3.30680  2.51507  3.52481  3.68876  4.19753  3.57851  3.59369  2.61213  2.92346  2.58096  5.00497  3.84410    542 a x - -
          2.68618  4.42225  2.77519  2.73123  3.46354  2.40513  3.72494  3.29354  2.67741  2.69355  4.24690  2.90347  2.73739  3.18146  2.89801  2.37887  2.77519  2.98518  4.58477  3.61503
          0.30871  4.73816  1.35926  0.61958  0.77255  0.50121  0.93089
    249   1.19615  3.63177  3.84701  3.30981  3.66576  3.50052  4.14887  2.85270  3.24136  2.59392  3.63043  3.58112  4.05217  3.52448  3.54400  2.53825  2.78706  2.60073  5.15000  3.93687    543 a x - -
          2.68618  4.42225  2.77519  2.73123  3.46354  2.40513  3.72494  3.29354  2.67741  2.69355  4.24690  2.90347  2.73739  3.18146  2.89801  2.37887  2.77519  2.98518  4.58477  3.61503
          0.01781  4.44701  5.12635  0.61958  0.77255  0.29573  1.36253
    250   1.87390  3.98513  3.74641  3.22736  4.30601  1.66701  4.27568  3.65650  3.19862  3.37484  4.16546  3.54513  4.03616  3.51186  3.47950  2.04517  1.97598  3.18780  5.66285  4.41269    544 g x - -
          2.68618  4.42225  2.77519  2.73123  3.46354  2.40513  3.72494  3.29354  2.67741  2.69355  4.24690  2.90347  2.73739  3.18146  2.89801  2.37887  2.77519  2.98518  4.58477  3.61503
          0.01324  4.73798  5.42744  0.61958  0.77255  0.50161  0.93027
    251   2.77531  4.69709  1.95910  2.51966  4.58432  3.43019  3.80009  4.05193  2.56398  3.56594  4.32605  1.76123  3.86024  2.91744  3.05487  2.47301  2.48982  3.55845  5.72556  4.33185    545 n x - -
          2.68618  4.42225  2.77519  2.73123  3.46354  2.40513  3.72494  3.29354  2.67741  2.69355  4.24690  2.90347  2.73739  3.18146  2.89801  2.37887  2.77519  2.98518  4.58477  3.61503
          0.01310  4.73783  5.46018  0.61958  0.77255  0.50191  0.92981
    252   2.34512  5.22430  2.97834  2.38890  4.54189  2.19744  3.68662  3.97901  2.31950  3.47449  4.27385  2.99892  2.26955  2.79827  2.74474  2.61790  2.98574  3.58152  5.67413  4.24486    546 g x - -
          2.68618  4.42225  2.77519  2.73123  3.46354  2.40513  3.72494  3.29354  2.67741  2.69355  4.24690  2.90347  2.73739  3.18146  2.89801  2.37887  2.77519  2.98518  4.58477  3.61503
          0.01310  4.73783  5.46018  0.61958  0.77255  0.50191  0.92981
    253   2.12255  5.18842  2.95316  2.13865  4.36979  3.31843  3.42519  3.78853  2.39661  2.61731  4.19938  3.00872  3.80533  2.65809  2.33260  2.67037  2.86481  3.26963  5.60537  4.20040    547 a x - -
          2.68618  4.42225  2.77519  2.73123  3.46354  2.40513  3.72494  3.29354  2.67741  2.69355  4.24690  2.90347  2.73739  3.18146  2.89801  2.37887  2.77519  2.98518  4.58477  3.61503
          0.01429  4.73783  5.21598  0.61958  0.77255  0.50191  0.92981
    254   2.80926  4.12264  4.40646  3.81377  3.34635  3.95027  4.25957  2.32391  3.66199  1.19818  3.33017  3.97139  4.21067  3.77359  2.89620  3.24741  2.96832  2.07471  4.89756  3.71375    548 l x - -
          2.68618  4.42225  2.77519  2.73123  3.46354  2.40513  3.72494  3.29354  2.67741  2.69355  4.24690  2.90347  2.73739  3.18146  2.89801  2.37887  2.77519  2.98518  4.58477  3.61503
          0.01311  4.73666  5.45900  0.61958  0.77255  0.50442  0.92597
    255   2.66188  4.61236  3.58832  3.01843  3.68040  3.68602  1.34234  3.09367  2.86914  2.40414  3.68834  3.44651  4.14024  3.24676  3.20773  2.99606  3.02863  2.87409  4.86685  3.68416    549 h x - -
          2.68618  4.42225  2.77519  2.73123  3.46354  2.40513  3.72494  3.29354  2.67741  2.69355  4.24690  2.90347  2.73739  3.18146  2.89801  2.37887  2.77519  2.98518  4.58477  3.61503
          0.01311  4.73666  5.45900  0.61958  0.77255  0.50442  0.92597
    256   2.19209  5.28894  2.29021  1.98616  4.63266  3.33471  3.63167  4.11803  2.26017  3.59098  4.32080  2.88232  3.64208  2.50038  2.47987  2.67009  2.96755  3.64990  5.72202  4.30102    550 e x - -
          2.68618  4.42225  2.77519  2.73123  3.46354  2.40513  3.72494  3.29354  2.67741  2.69355  4.24690  2.90347  2.73739  3.18146  2.89801  2.37887  2.77519  2.98518  4.58477  3.61503
          0.01369  4.73666  5.33374  0.61958  0.77255  0.50442  0.92597
    257   2.10122  5.27473  2.64702  1.82927  4.60427  3.51453  3.69396  3.98400  2.37283  3.47952  4.31763  3.01761  3.78052  2.07735  2.83489  2.69287  2.92670  3.62870  5.71123  4.28898    551 e x - -
          2.68618  4.42225  2.77519  2.73123  3.46354  2.40513  3.72494  3.29354  2.67741  2.69355  4.24690  2.90347  2.73739  3.18146  2.89801  2.37887  2.77519  2.98518  4.58477  3.61503
          0.01758  4.73609  4.75010  0.61958  0.77255  0.50563  0.92413
    258   1.47349  4.36903  4.67301  4.09277  3.39776  4.17803  4.54200  2.10769  3.95664  2.09978  3.33548  4.23967  4.53500  4.15461  4.08951  3.49574  3.04065  1.54828  5.12828  3.92353    552 a x - -
          2.68618  4.42225  2.77519  2.73123  3.46354  2.40513  3.72494  3.29354  2.67741  2.69355  4.24690  2.90347  2.73739  3.18146  2.89801  2.37887  2.77519  2.98518  4.58477  3.61503
          0.01688  4.73169  4.83790  0.61958  0.77255  0.51491  0.91020
    259   2.89090  4.25626  4.73476  4.13196  3.28764  4.09395  4.42536  2.23963  3.92900  0.97414  2.93461  4.20835  4.44509  4.06977  3.74437  3.40243  3.14291  2.25671  4.49433  3.77254    553 l x - -
          2.68618  4.42225  2.77519  2.73123  3.46354  2.40513  3.72494  3.29354  2.67741  2.69355  4.24690  2.90347  2.73739  3.18146  2.89801  2.37887  2.77519  2.98518  4.58477  3.61503
          0.01423  4.72804  5.24299  0.61958  0.77255  0.52251  0.89901
    260   2.09010  5.23070  2.51101  2.05185  4.60716  3.13878  3.26539  4.07093  2.28437  3.43407  4.31509  2.88579  3.80188  2.68687  2.61925  2.53914  2.81019  3.50288  5.70831  4.29568    554 e x - -
          2.68618  4.42225  2.77519  2.73123  3.46354  2.40513  3.72494  3.29354  2.67741  2.69355  4.24690  2.90347  2.73739  3.18146  2.89801  2.37887  2.77519  2.98518  4.58477  3.61503
          0.01581  4.72705  4.98633  0.61958  0.77255  0.52456  0.89604
    261   2.10873  4.18596  4.09899  3.24824  3.31640  3.67707  3.67055  2.25234  3.34731  1.88552  3.08177  3.77455  4.22692  3.58326  2.98311  2.91354  2.88336  2.24607  4.80520  3.15193    555 l x - -
          2.68618  4.42225  2.77519  2.73123  3.46354  2.40513  3.72494  3.29354  2.67741  2.69355  4.24690  2.90347  2.73739  3.18146  2.89801  2.37887  2.77519  2.98518  4.58477  3.61503
          0.01939  4.72451  4.57331  0.61958  0.77255  0.52977  0.88853
    262   3.74857  4.92381  5.66850  5.08600  3.15299  5.09633  5.42081  2.03435  4.94574  0.65893  2.79769  5.24012  5.21564  4.89391  4.92831  4.46300  3.91852  2.13061  5.55506  4.55167    556 L x - -
          2.68618  4.42225  2.77519  2.73123  3.46354  2.40513  3.72494  3.29354  2.67741  2.69355  4.24690  2.90347  2.73739  3.18146  2.89801  2.37887  2.77519  2.98518  4.58477  3.61503
          0.08410  4.71848  2.63485  0.61958  0.77255  0.54202  0.87125
    263   2.34285  5.25052  2.75251  2.36433  4.59131  3.16991  3.49751  4.07412  2.31498  3.55360  4.28444  2.30858  3.91668  2.44389  2.21901  2.44808  2.89218  3.63895  5.68522  4.27695    557 r x - -
          2.68618  4.42225  2.77519  2.73123  3.46354  2.40513  3.72494  3.29354  2.67741  2.69355  4.24690  2.90347  2.73739  3.18146  2.89801  2.37887  2.77519  2.98518  4.58477  3.61503
          1.29678  4.64871  0.33266  0.61958  0.77255  0.66915  0.71774
    264   2.49313  3.87183  2.94404  2.86292  3.20023  2.58048  3.70119  2.78155  2.86074  2.40259  3.68856  3.16494  3.22965  3.28907  2.97401  2.72595  2.90981  2.59817  4.36926  3.38982    558 l x - -
          2.68618  4.42225  2.77519  2.73123  3.46354  2.40513  3.72494  3.29354  2.67741  2.69355  4.24690  2.90347  2.73739  3.18146  2.89801  2.37887  2.77519  2.98518  4.58477  3.61503
          0.05071  3.40264  4.12498  0.61958  0.77255  1.44701  0.26824
    265   2.49313  3.87183  2.94404  2.86292  3.20023  2.58048  3.70119  2.78155  2.86074  2.40259  3.68856  3.16494  3.22965  3.28907  2.97401  2.72595  2.90981  2.59817  4.36926  3.38982    559 l x - -
          2.68618  4.42225  2.77519  2.73123  3.46354  2.40513  3.72494  3.29354  2.67741  2.69355  4.24690  2.90347  2.73739  3.18146  2.89801  2.37887  2.77519  2.98518  4.58477  3.61503
          0.05071  3.40264  4.12498  0.61958  0.77255  1.44701  0.26824
    266   2.49313  3.87183  2.94404  2.86292  3.20023  2.58048  3.70119  2.78155  2.86074  2.40259  3.68856  3.16494  3.22965  3.28907  2.97401  2.72595  2.90981  2.59817  4.36926  3.38982    560 l x - -
          2.68618  4.42225  2.77519  2.73123  3.46354  2.40513  3.72494  3.29354  2.67741  2.69355  4.24690  2.90347  2.73739  3.18146  2.89801  2.37887  2.77519  2.98518  4.58477  3.61503
          0.03442  3.38634        *  0.61958  0.77255  0.00000        *
//
