# Supplementary material for: Sequence-based identification of inositol monophosphatase-like histidinol-phosphate phosphatases (HisN) in Corynebacterium glutamicum, Actinobacteria, and beyond
Source: BMC Microbiol. 2017 Jul 18;17:161. doi: 10.1186/s12866-017-1069-4 (PMC5516325; doi:10.1186/s12866-017-1069-4)
Supplement: Supplementary file 4 — Cg0911-HMM. Hidden Markov model of 103 Cg0911 sequences based on an iterative approach using Jackhmmer. (HMM 131 kb) [file 12866_2017_1069_MOESM4_ESM.hmm]

HMMER3/f [3.1b2 | January 2014]
NAME  jackhmmer
LENG  288
ALPH  amino
RF    yes
MM    no
CONS  yes
CS    no
MAP   yes
DATE  Thu Jun  8 13:52:24 2017
NSEQ  103
EFFN  1.090729
CKSUM 2770761606
STATS LOCAL MSV      -11.3001  0.70161
STATS LOCAL VITERBI  -11.8775  0.70161
STATS LOCAL FORWARD   -5.4431  0.70161
HMM          A        C        D        E        F        G        H        I        K        L        M        N        P        Q        R        S        T        V        W        Y   
            m->m     m->i     m->d     i->m     i->i     d->m     d->d
  COMPO   2.28160  4.29152  2.82762  2.68283  3.56744  2.65246  3.76039  2.96550  2.81715  2.52092  3.71730  3.17683  3.44516  3.12842  2.99776  2.62706  2.76518  2.60122  4.07115  3.69304
          2.68618  4.42225  2.77519  2.73123  3.46354  2.40513  3.72494  3.29354  2.67741  2.69355  4.24690  2.90347  2.73739  3.18146  2.89801  2.37887  2.77519  2.98518  4.58477  3.61503
          0.86304  4.23813  0.57325  0.61958  0.77255  0.00000        *
      1   2.53556  4.21558  3.32630  3.06363  3.12718  3.17646  3.90801  2.41894  2.85558  2.08379  3.02907  3.34204  3.77734  3.33695  3.07415  2.77476  2.91520  2.30266  4.75883  3.40475      1 l x - -
          2.68618  4.42225  2.77519  2.73123  3.46354  2.40513  3.72494  3.29354  2.67741  2.69355  4.24690  2.90347  2.73739  3.18146  2.89801  2.37887  2.77519  2.98518  4.58477  3.61503
          0.04958  3.42467  4.14701  0.61958  0.77255  1.03546  0.43860
      2   2.36067  4.08765  3.02728  2.87850  3.39750  2.88576  3.87230  2.67831  2.82739  2.43838  3.66144  3.15592  3.56045  3.27708  3.04465  2.56583  2.51414  2.47282  4.85772  3.61209      2 a x - -
          2.68618  4.42225  2.77519  2.73123  3.46354  2.40513  3.72494  3.29354  2.67741  2.69355  4.24690  2.90347  2.73739  3.18146  2.89801  2.37887  2.77519  2.98518  4.58477  3.61503
          0.04958  3.42467  4.14701  0.61958  0.77255  1.02489  0.44447
      3   2.38277  4.16754  2.77839  2.65027  3.41781  2.85150  3.72038  3.06871  2.66725  2.82317  3.90972  2.53174  3.52081  3.11698  2.91527  2.53503  2.80029  2.77695  4.79079  3.46962      3 a x - -
          2.68618  4.42225  2.77519  2.73123  3.46354  2.40513  3.72494  3.29354  2.67741  2.69355  4.24690  2.90347  2.73739  3.18146  2.89801  2.37887  2.77519  2.98518  4.58477  3.61503
          0.04902  3.43581  4.15816  0.61958  0.77255  1.01909  0.44773
      4   2.28577  4.10890  2.92595  2.75679  3.60405  2.86105  3.83729  2.94945  2.74465  2.67628  3.78690  3.05511  2.91908  3.17719  2.99889  2.46157  2.60550  2.67279  5.01131  3.76631      4 a x - -
          2.68618  4.42225  2.77519  2.73123  3.46354  2.40513  3.72494  3.29354  2.67741  2.69355  4.24690  2.90347  2.73739  3.18146  2.89801  2.37887  2.77519  2.98518  4.58477  3.61503
          0.04836  3.44893  4.17127  0.61958  0.77255  1.02715  0.44320
      5   2.55414  4.39342  2.67657  2.25916  3.66832  3.02259  3.66714  3.08640  2.44291  2.78248  3.85277  2.93247  3.62640  2.95736  2.58435  2.66589  2.89692  2.83906  4.98584  3.73391      5 e x - -
          2.68618  4.42225  2.77519  2.73123  3.46354  2.40513  3.72494  3.29354  2.67741  2.69355  4.24690  2.90347  2.73739  3.18146  2.89801  2.37887  2.77519  2.98518  4.58477  3.61503
          0.04836  3.44893  4.17127  0.61958  0.77255  1.00664  0.45483
      6   2.52517  4.52131  2.44238  2.35828  3.71522  3.05494  3.62854  3.31558  2.45408  2.97881  3.95084  2.75078  3.66295  2.60147  2.78350  2.59632  2.86513  3.01080  5.09207  3.69995      6 e x - -
          2.68618  4.42225  2.77519  2.73123  3.46354  2.40513  3.72494  3.29354  2.67741  2.69355  4.24690  2.90347  2.73739  3.18146  2.89801  2.37887  2.77519  2.98518  4.58477  3.61503
          0.04733  3.47003  4.19238  0.61958  0.77255  0.97445  0.47385
      7   2.31597  4.27440  2.97494  2.65228  3.66130  3.08722  3.56182  3.05569  2.52047  2.77131  3.60046  3.01719  3.67986  2.95009  2.82017  2.42683  2.51051  2.75869  5.07103  3.75249      7 a x - -
          2.68618  4.42225  2.77519  2.73123  3.46354  2.40513  3.72494  3.29354  2.67741  2.69355  4.24690  2.90347  2.73739  3.18146  2.89801  2.37887  2.77519  2.98518  4.58477  3.61503
          0.04517  3.51563  4.23798  0.61958  0.77255  0.97108  0.47590
      8   2.41971  4.69528  2.39238  2.19141  3.94073  3.16663  3.26620  3.41612  2.42801  3.04751  3.92477  2.73883  3.70912  2.77478  2.82349  2.62298  2.87111  3.10128  5.24986  3.89381      8 e x - -
          2.68618  4.42225  2.77519  2.73123  3.46354  2.40513  3.72494  3.29354  2.67741  2.69355  4.24690  2.90347  2.73739  3.18146  2.89801  2.37887  2.77519  2.98518  4.58477  3.61503
          0.04378  3.54625  4.26860  0.61958  0.77255  0.94859  0.48986
      9   2.41403  4.50393  2.71413  2.42843  3.91922  3.13782  3.64828  3.35294  2.42832  2.92728  3.87378  2.69199  3.14807  2.65606  2.78225  2.52795  2.79030  3.01790  5.22662  3.91298      9 a x - -
          2.68618  4.42225  2.77519  2.73123  3.46354  2.40513  3.72494  3.29354  2.67741  2.69355  4.24690  2.90347  2.73739  3.18146  2.89801  2.37887  2.77519  2.98518  4.58477  3.61503
          0.04204  3.58585  4.30820  0.61958  0.77255  0.93982  0.49544
     10   2.37804  4.63003  2.63956  2.33025  3.95762  3.22646  3.50041  3.35865  2.35763  2.98646  3.84250  2.84934  3.42727  2.62968  2.78419  2.54976  2.75405  3.04374  5.23975  3.93431     10 e x - -
          2.68618  4.42225  2.77519  2.73123  3.46354  2.40513  3.72494  3.29354  2.67741  2.69355  4.24690  2.90347  2.73739  3.18146  2.89801  2.37887  2.77519  2.98518  4.58477  3.61503
          0.04072  3.61726  4.33960  0.61958  0.77255  0.92500  0.50506
     11   2.20268  4.36521  2.96979  2.57342  3.80992  3.16404  3.59609  3.14276  2.50153  2.86418  3.73478  2.99109  2.97746  2.88268  2.89278  2.46777  2.69629  2.81220  5.15417  3.87821     11 a x - -
          2.68618  4.42225  2.77519  2.73123  3.46354  2.40513  3.72494  3.29354  2.67741  2.69355  4.24690  2.90347  2.73739  3.18146  2.89801  2.37887  2.77519  2.98518  4.58477  3.61503
          0.03942  3.64885  4.37120  0.61958  0.77255  0.92784  0.50320
     12   2.43787  4.44579  2.93349  2.47072  3.79340  3.24464  3.66579  2.97511  2.48639  2.83930  3.70873  2.87145  3.74079  2.78457  2.85848  2.26108  2.68030  2.82174  5.13327  3.85205     12 s x - -
          2.68618  4.42225  2.77519  2.73123  3.46354  2.40513  3.72494  3.29354  2.67741  2.69355  4.24690  2.90347  2.73739  3.18146  2.89801  2.37887  2.77519  2.98518  4.58477  3.61503
          0.03878  3.66505  4.38740  0.61958  0.77255  0.93949  0.49566
     13   2.69242  4.31849  3.70391  3.16737  3.03822  3.68973  4.00394  2.27624  3.03419  1.65813  3.07041  3.52691  3.73076  3.36972  3.33077  2.99332  2.87632  2.22044  4.87529  3.60425     13 l x - -
          2.68618  4.42225  2.77519  2.73123  3.46354  2.40513  3.72494  3.29354  2.67741  2.69355  4.24690  2.90347  2.73739  3.18146  2.89801  2.37887  2.77519  2.98518  4.58477  3.61503
          0.03878  3.66505  4.38740  0.61958  0.77255  0.90068  0.52137
     14   2.56383  4.79809  2.52429  2.05944  4.07648  3.26147  3.58311  3.49157  2.38135  3.09313  3.79806  2.71478  3.68399  2.70048  2.85188  2.49354  2.67863  3.16075  5.32950  3.98468     14 e x - -
          2.68618  4.42225  2.77519  2.73123  3.46354  2.40513  3.72494  3.29354  2.67741  2.69355  4.24690  2.90347  2.73739  3.18146  2.89801  2.37887  2.77519  2.98518  4.58477  3.61503
          0.03752  3.69733  4.41967  0.61958  0.77255  0.91100  0.51437
     15   2.67905  5.14190  1.96740  1.77358  4.42170  3.16478  3.60919  3.87664  2.44254  3.42813  4.26876  2.64586  3.72812  2.70168  3.02550  2.66761  2.96124  3.50205  5.62442  4.19723     15 e x - -
          2.68618  4.42225  2.77519  2.73123  3.46354  2.40513  3.72494  3.29354  2.67741  2.69355  4.24690  2.90347  2.73739  3.18146  2.89801  2.37887  2.77519  2.98518  4.58477  3.61503
          0.03713  3.70770  4.43005  0.61958  0.77255  0.89731  0.52368
     16   2.62280  4.36798  3.85337  3.36340  3.21361  3.74111  4.18384  2.24665  3.16265  1.77263  2.07261  3.68344  4.16499  3.53674  3.41899  3.09976  3.05007  2.19304  5.01072  3.78396     16 l x - -
          2.68618  4.42225  2.77519  2.73123  3.46354  2.40513  3.72494  3.29354  2.67741  2.69355  4.24690  2.90347  2.73739  3.18146  2.89801  2.37887  2.77519  2.98518  4.58477  3.61503
          0.03649  3.72476  4.44710  0.61958  0.77255  0.89330  0.52645
     17   2.82006  4.32513  4.21289  3.67034  3.30662  4.05510  4.45648  1.57649  3.53702  1.73498  3.06724  3.98301  4.38651  3.83454  3.79100  3.38366  3.03593  1.70973  5.16431  3.97806     17 i x - -
          2.68618  4.42225  2.77519  2.73123  3.46354  2.40513  3.72494  3.29354  2.67741  2.69355  4.24690  2.90347  2.73739  3.18146  2.89801  2.37887  2.77519  2.98518  4.58477  3.61503
          0.03601  3.73786  4.46021  0.61958  0.77255  0.87400  0.54004
     18   2.31832  4.79569  2.35783  2.28591  4.10969  3.25918  3.59678  3.53456  2.37308  3.12825  3.86222  2.70995  3.47663  2.70054  2.89658  2.50264  2.78585  3.18760  5.35865  4.00590     18 e x - -
          2.68618  4.42225  2.77519  2.73123  3.46354  2.40513  3.72494  3.29354  2.67741  2.69355  4.24690  2.90347  2.73739  3.18146  2.89801  2.37887  2.77519  2.98518  4.58477  3.61503
          0.03519  3.76047  4.48282  0.61958  0.77255  0.87649  0.53827
     19   1.55666  4.06781  3.40780  3.06248  3.96155  2.93868  4.07064  3.08342  3.02862  2.97764  3.88978  3.23976  3.64601  3.35877  3.32629  2.28481  2.23748  2.61913  5.37815  4.16024     19 a x - -
          2.68618  4.42225  2.77519  2.73123  3.46354  2.40513  3.72494  3.29354  2.67741  2.69355  4.24690  2.90347  2.73739  3.18146  2.89801  2.37887  2.77519  2.98518  4.58477  3.61503
          0.03479  3.77153  4.49387  0.61958  0.77255  0.87679  0.53805
     20   2.76221  4.26664  4.00717  3.45324  3.29164  3.87376  4.22879  1.75922  3.32162  1.75892  3.07242  3.77111  4.23035  3.62747  3.58568  3.04930  2.91225  1.88895  5.01567  3.80987     20 l x - -
          2.68618  4.42225  2.77519  2.73123  3.46354  2.40513  3.72494  3.29354  2.67741  2.69355  4.24690  2.90347  2.73739  3.18146  2.89801  2.37887  2.77519  2.98518  4.58477  3.61503
          0.03457  3.77770  4.50005  0.61958  0.77255  0.86915  0.54353
     21   2.19762  4.20775  3.60410  3.11982  3.60082  3.38339  4.05682  2.13862  3.03029  2.45992  3.50542  3.42071  3.92199  3.36991  3.34458  2.74322  2.16788  2.15319  5.15417  3.92645     21 i x - -
          2.68618  4.42225  2.77519  2.73123  3.46354  2.40513  3.72494  3.29354  2.67741  2.69355  4.24690  2.90347  2.73739  3.18146  2.89801  2.37887  2.77519  2.98518  4.58477  3.61503
          0.03425  3.78696  4.50931  0.61958  0.77255  0.86726  0.54490
     22   2.47445  4.85673  2.65580  2.35843  4.21255  3.31612  3.61065  3.59434  1.72463  3.18797  4.03313  2.88227  3.79553  2.73851  2.62970  2.66680  2.88659  3.25984  5.38885  4.07883     22 k x - -
          2.68618  4.42225  2.77519  2.73123  3.46354  2.40513  3.72494  3.29354  2.67741  2.69355  4.24690  2.90347  2.73739  3.18146  2.89801  2.37887  2.77519  2.98518  4.58477  3.61503
          0.03402  3.79369  4.51604  0.61958  0.77255  0.84150  0.56398
     23   2.23800  4.42739  2.69251  2.52285  4.00830  3.05403  3.79239  3.34774  2.69517  3.05442  3.90932  2.98273  3.71826  3.00754  3.10642  2.45970  1.90653  2.98881  5.34223  4.05267     23 t x - -
          2.68618  4.42225  2.77519  2.73123  3.46354  2.40513  3.72494  3.29354  2.67741  2.69355  4.24690  2.90347  2.73739  3.18146  2.89801  2.37887  2.77519  2.98518  4.58477  3.61503
          0.03324  3.81644  4.53879  0.61958  0.77255  0.85930  0.55070
     24   3.04663  4.53138  4.06173  3.64739  1.45753  3.95349  3.80805  2.59386  3.50656  1.88677  3.27377  3.81840  4.33410  3.57156  3.69977  3.32759  3.30796  2.58190  4.15476  2.54612     24 f x - -
          2.68618  4.42225  2.77519  2.73123  3.46354  2.40513  3.72494  3.29354  2.67741  2.69355  4.24690  2.90347  2.73739  3.18146  2.89801  2.37887  2.77519  2.98518  4.58477  3.61503
          0.03324  3.81644  4.53879  0.61958  0.77255  0.85930  0.55070
     25   2.35990  4.06870  3.91735  3.35956  3.37650  3.76237  4.14824  1.85838  3.27045  2.17828  3.07930  3.61898  4.14582  3.55760  3.55006  3.06155  2.87252  1.74457  4.99342  3.78306     25 v x - -
          2.68618  4.42225  2.77519  2.73123  3.46354  2.40513  3.72494  3.29354  2.67741  2.69355  4.24690  2.90347  2.73739  3.18146  2.89801  2.37887  2.77519  2.98518  4.58477  3.61503
          0.03324  3.81644  4.53879  0.61958  0.77255  0.84953  0.55794
     26   2.46603  4.33246  3.14340  2.66029  3.50824  3.45723  3.72537  2.43544  2.63664  2.55834  3.45071  3.12472  3.85540  3.00714  2.93550  2.67267  2.74658  2.28610  4.92919  3.67965     26 v x - -
          2.68618  4.42225  2.77519  2.73123  3.46354  2.40513  3.72494  3.29354  2.67741  2.69355  4.24690  2.90347  2.73739  3.18146  2.89801  2.37887  2.77519  2.98518  4.58477  3.61503
          0.03300  3.82341  4.54576  0.61958  0.77255  0.82746  0.57476
     27   1.60917  4.41748  2.87464  2.45527  4.03834  3.05623  3.82968  3.39566  2.70874  3.09074  3.95306  3.01178  3.72980  3.00104  3.08765  2.35754  2.79173  3.02712  5.36912  4.08833     27 a x - -
          2.68618  4.42225  2.77519  2.73123  3.46354  2.40513  3.72494  3.29354  2.67741  2.69355  4.24690  2.90347  2.73739  3.18146  2.89801  2.37887  2.77519  2.98518  4.58477  3.61503
          0.03235  3.84308  4.56542  0.61958  0.77255  0.82748  0.57474
     28   2.55515  4.70276  2.91946  2.51143  3.80620  3.37062  2.16846  3.41086  2.36997  3.01879  3.88314  2.93200  3.83076  2.84929  2.64134  2.57453  2.90096  3.10698  5.13293  3.67665     28 h x - -
          2.68618  4.42225  2.77519  2.73123  3.46354  2.40513  3.72494  3.29354  2.67741  2.69355  4.24690  2.90347  2.73739  3.18146  2.89801  2.37887  2.77519  2.98518  4.58477  3.61503
          0.03199  3.85396  4.57631  0.61958  0.77255  0.79111  0.60393
     29   2.38032  4.75455  2.67205  2.21650  3.99894  3.31356  3.54661  3.30014  2.38333  2.98111  3.83294  2.89821  3.68809  2.71600  2.71257  2.57044  2.75276  2.84885  5.26126  3.92615     29 e x - -
          2.68618  4.42225  2.77519  2.73123  3.46354  2.40513  3.72494  3.29354  2.67741  2.69355  4.24690  2.90347  2.73739  3.18146  2.89801  2.37887  2.77519  2.98518  4.58477  3.61503
          0.03100  3.88521  4.60756  0.61958  0.77255  0.56696  0.83759
     30   2.38861  4.79195  2.55667  2.27727  4.22332  3.21822  3.38505  3.66877  2.33383  3.14220  3.99595  2.84916  3.69189  2.57804  2.64487  2.49651  2.64721  3.16643  5.40824  4.03704     30 e x - -
          2.68618  4.42225  2.77519  2.73123  3.46354  2.40513  3.72494  3.29354  2.67741  2.69355  4.24690  2.90347  2.73739  3.18146  2.89801  2.37887  2.77519  2.98518  4.58477  3.61503
          0.02602  4.05764  4.77998  0.61958  0.77255  0.51871  0.90457
     31   2.43509  4.70970  2.35562  2.45949  3.92686  3.44967  3.66516  3.27794  2.49265  2.48148  3.72190  3.00813  3.76281  2.83772  2.88590  2.57002  2.64984  2.87051  5.23335  3.83252     31 d x - -
          2.68618  4.42225  2.77519  2.73123  3.46354  2.40513  3.72494  3.29354  2.67741  2.69355  4.24690  2.90347  2.73739  3.18146  2.89801  2.37887  2.77519  2.98518  4.58477  3.61503
          0.02364  4.15259  4.87493  0.61958  0.77255  0.49646  0.93824
     32   2.55289  5.12076  1.88612  2.25326  4.47007  3.26489  3.69273  3.93754  2.51615  3.46389  4.24627  2.73212  3.59734  2.82141  3.02284  2.09307  2.69244  3.53139  5.63855  4.23329     32 d x - -
          2.68618  4.42225  2.77519  2.73123  3.46354  2.40513  3.72494  3.29354  2.67741  2.69355  4.24690  2.90347  2.73739  3.18146  2.89801  2.37887  2.77519  2.98518  4.58477  3.61503
          0.02252  4.20037  4.92272  0.61958  0.77255  0.53338  0.88338
     33   3.13030  5.55896  0.79182  2.28774  4.89559  3.32924  4.00634  4.52639  3.12018  4.06754  4.97936  2.70872  4.00619  3.20897  3.72992  3.03010  3.46743  4.08838  6.12391  4.62742     33 d x - -
          2.68618  4.42225  2.77519  2.73123  3.46354  2.40513  3.72494  3.29354  2.67741  2.69355  4.24690  2.90347  2.73739  3.18146  2.89801  2.37887  2.77519  2.98518  4.58477  3.61503
          0.02252  4.20037  4.92272  0.61958  0.77255  0.53338  0.88338
     34   2.09243  4.70289  3.08216  2.24620  3.80611  3.31055  3.46077  3.26172  2.51121  2.85448  3.78277  2.98666  3.85551  2.80446  2.88528  2.53267  2.75746  2.81948  5.22631  3.50645     34 a x - -
          2.68618  4.42225  2.77519  2.73123  3.46354  2.40513  3.72494  3.29354  2.67741  2.69355  4.24690  2.90347  2.73739  3.18146  2.89801  2.37887  2.77519  2.98518  4.58477  3.61503
          0.02252  4.20037  4.92272  0.61958  0.77255  0.53338  0.88338
     35   2.41230  5.04988  2.56805  2.11658  4.36206  3.35751  2.83451  3.82484  2.32773  3.29802  4.10006  2.88498  3.79890  2.48330  2.66371  2.55622  2.78432  3.42290  4.84080  4.11230     35 e x - -
          2.68618  4.42225  2.77519  2.73123  3.46354  2.40513  3.72494  3.29354  2.67741  2.69355  4.24690  2.90347  2.73739  3.18146  2.89801  2.37887  2.77519  2.98518  4.58477  3.61503
          0.02252  4.20037  4.92272  0.61958  0.77255  0.53338  0.88338
     36   3.42782  4.77954  4.93879  4.42698  3.18534  4.62228  4.98785  2.17538  4.21377  0.71667  3.01106  4.67681  4.85532  4.39831  4.34341  4.01403  3.67526  2.21075  5.29326  4.15980     36 l x - -
          2.68618  4.42225  2.77519  2.73123  3.46354  2.40513  3.72494  3.29354  2.67741  2.69355  4.24690  2.90347  2.73739  3.18146  2.89801  2.37887  2.77519  2.98518  4.58477  3.61503
          0.02252  4.20037  4.92272  0.61958  0.77255  0.53338  0.88338
     37   0.62820  4.39099  3.83031  3.65243  4.41322  3.20403  4.63054  3.59062  3.67820  3.45578  4.46117  3.70798  3.97546  3.99053  3.89630  2.74355  3.04441  3.18584  5.80588  4.64831     37 A x - -
          2.68618  4.42225  2.77519  2.73123  3.46354  2.40513  3.72494  3.29354  2.67741  2.69355  4.24690  2.90347  2.73739  3.18146  2.89801  2.37887  2.77519  2.98518  4.58477  3.61503
          0.02252  4.20037  4.92272  0.61958  0.77255  0.53338  0.88338
     38   2.07322  4.91718  2.95592  2.29275  4.18935  3.32386  3.57320  3.62064  2.36313  3.17093  3.98611  2.91102  3.82682  2.32773  2.72187  2.48280  2.77027  3.08693  5.40144  4.04875     38 a x - -
          2.68618  4.42225  2.77519  2.73123  3.46354  2.40513  3.72494  3.29354  2.67741  2.69355  4.24690  2.90347  2.73739  3.18146  2.89801  2.37887  2.77519  2.98518  4.58477  3.61503
          0.02252  4.20037  4.92272  0.61958  0.77255  0.53338  0.88338
     39   1.81938  4.80075  2.88148  2.41605  4.03568  3.41974  3.47229  3.44846  2.35424  2.94650  3.87468  2.98752  3.84279  2.77913  2.78347  2.57180  2.82328  3.11117  4.83090  3.97707     39 a x - -
          2.68618  4.42225  2.77519  2.73123  3.46354  2.40513  3.72494  3.29354  2.67741  2.69355  4.24690  2.90347  2.73739  3.18146  2.89801  2.37887  2.77519  2.98518  4.58477  3.61503
          0.02252  4.20037  4.92272  0.61958  0.77255  0.53338  0.88338
     40   3.28853  4.75660  4.84808  4.34709  3.20008  4.56289  4.93112  2.11743  4.12821  0.73344  3.03067  4.60304  4.81483  4.34246  4.26841  3.95455  3.63866  2.31897  5.28230  4.14377     40 l x - -
          2.68618  4.42225  2.77519  2.73123  3.46354  2.40513  3.72494  3.29354  2.67741  2.69355  4.24690  2.90347  2.73739  3.18146  2.89801  2.37887  2.77519  2.98518  4.58477  3.61503
          0.02252  4.20037  4.92272  0.61958  0.77255  0.53338  0.88338
     41   3.02319  4.44698  4.59819  4.13367  3.68999  4.19355  4.87627  1.92972  3.98157  2.13982  3.53959  4.33160  4.62626  4.30281  4.19427  3.59297  3.07514  0.88476  5.54487  4.31700     41 v x - -
          2.68618  4.42225  2.77519  2.73123  3.46354  2.40513  3.72494  3.29354  2.67741  2.69355  4.24690  2.90347  2.73739  3.18146  2.89801  2.37887  2.77519  2.98518  4.58477  3.61503
          0.02252  4.20037  4.92272  0.61958  0.77255  0.52523  0.89506
     42   2.60665  4.64464  3.16306  2.54275  3.37058  3.50014  3.46900  3.23048  2.46034  2.82191  3.72966  3.06311  3.88534  2.88311  2.09649  2.72030  2.64377  2.93110  5.16818  3.00779     42 r x - -
          2.68618  4.42225  2.77519  2.73123  3.46354  2.40513  3.72494  3.29354  2.67741  2.69355  4.24690  2.90347  2.73739  3.18146  2.89801  2.37887  2.77519  2.98518  4.58477  3.61503
          0.02243  4.20434  4.92668  0.61958  0.77255  0.52857  0.89025
     43   2.65695  5.14533  2.54497  2.02227  4.46728  3.32227  3.11371  3.94283  2.38509  3.43967  4.19738  2.18415  3.81380  2.68895  2.68219  2.58919  2.68783  3.52456  5.58756  4.18047     43 e x - -
          2.68618  4.42225  2.77519  2.73123  3.46354  2.40513  3.72494  3.29354  2.67741  2.69355  4.24690  2.90347  2.73739  3.18146  2.89801  2.37887  2.77519  2.98518  4.58477  3.61503
          0.02243  4.20434  4.92668  0.61958  0.77255  0.52857  0.89025
     44   0.69934  4.30752  3.72206  3.53202  4.48419  2.87237  4.54990  3.76891  3.59187  3.58646  4.47927  3.58844  3.88305  3.88045  3.83336  2.61011  2.92623  3.26344  5.84007  4.67643     44 a x - -
          2.68618  4.42225  2.77519  2.73123  3.46354  2.40513  3.72494  3.29354  2.67741  2.69355  4.24690  2.90347  2.73739  3.18146  2.89801  2.37887  2.77519  2.98518  4.58477  3.61503
          0.02243  4.20434  4.92668  0.61958  0.77255  0.52857  0.89025
     45   1.87190  4.32546  3.52708  3.37365  4.60145  0.92825  4.50218  3.99342  3.54077  3.72523  4.57395  3.49394  3.85211  3.80273  3.81864  2.57544  2.91172  3.40201  5.92083  4.74531     45 g x - -
          2.68618  4.42225  2.77519  2.73123  3.46354  2.40513  3.72494  3.29354  2.67741  2.69355  4.24690  2.90347  2.73739  3.18146  2.89801  2.37887  2.77519  2.98518  4.58477  3.61503
          0.02243  4.20434  4.92668  0.61958  0.77255  0.52857  0.89025
     46   2.38793  4.91875  2.98241  2.38324  4.19352  3.30920  3.59418  3.62332  2.37834  3.15567  3.83507  2.84720  3.83072  2.47908  2.12748  2.51632  2.68913  3.17205  5.39869  4.04978     46 r x - -
          2.68618  4.42225  2.77519  2.73123  3.46354  2.40513  3.72494  3.29354  2.67741  2.69355  4.24690  2.90347  2.73739  3.18146  2.89801  2.37887  2.77519  2.98518  4.58477  3.61503
          0.02243  4.20434  4.92668  0.61958  0.77255  0.52857  0.89025
     47   3.39782  4.74363  4.90775  4.34721  3.09591  4.60111  4.82785  2.13959  4.14197  0.73536  2.95808  4.59586  4.79663  4.29814  4.26432  3.95247  3.62043  2.39981  4.82892  3.98044     47 l x - -
          2.68618  4.42225  2.77519  2.73123  3.46354  2.40513  3.72494  3.29354  2.67741  2.69355  4.24690  2.90347  2.73739  3.18146  2.89801  2.37887  2.77519  2.98518  4.58477  3.61503
          0.02243  4.20434  4.92668  0.61958  0.77255  0.52857  0.89025
     48   0.78185  4.24083  3.66628  3.45575  4.46543  2.83669  4.48383  3.80480  3.52009  3.57996  4.42781  3.50857  3.81943  3.79681  3.77746  2.39787  2.83774  3.25419  5.83506  4.64428     48 a x - -
          2.68618  4.42225  2.77519  2.73123  3.46354  2.40513  3.72494  3.29354  2.67741  2.69355  4.24690  2.90347  2.73739  3.18146  2.89801  2.37887  2.77519  2.98518  4.58477  3.61503
          0.02243  4.20434  4.92668  0.61958  0.77255  0.52857  0.89025
     49   2.22033  4.30091  3.47465  2.96661  3.42940  3.52994  3.79387  2.79737  2.89066  2.03996  3.41034  3.35486  3.97574  3.05029  3.14426  2.63423  2.84217  2.57617  2.89426  3.64873     49 l x - -
          2.68618  4.42225  2.77519  2.73123  3.46354  2.40513  3.72494  3.29354  2.67741  2.69355  4.24690  2.90347  2.73739  3.18146  2.89801  2.37887  2.77519  2.98518  4.58477  3.61503
          0.02243  4.20434  4.92668  0.61958  0.77255  0.52857  0.89025
     50   2.55242  4.87483  2.99655  2.42704  4.13269  3.30188  3.49731  3.54981  2.35784  2.88440  3.83357  2.98505  3.85136  2.71535  1.89744  2.50610  2.84191  3.21880  5.35712  3.92874     50 r x - -
          2.68618  4.42225  2.77519  2.73123  3.46354  2.40513  3.72494  3.29354  2.67741  2.69355  4.24690  2.90347  2.73739  3.18146  2.89801  2.37887  2.77519  2.98518  4.58477  3.61503
          0.02243  4.20434  4.92668  0.61958  0.77255  0.45990  0.99791
     51   3.12436  4.51165  4.67303  4.08801  3.10712  4.29681  4.55522  2.21398  3.93334  1.44219  1.41798  4.30121  4.55709  4.08191  4.06003  3.61135  3.34574  2.43802  4.29993  3.84880     51 m x - -
          2.68618  4.42225  2.77519  2.73123  3.46354  2.40513  3.72494  3.29354  2.67741  2.69355  4.24690  2.90347  2.73739  3.18146  2.89801  2.37887  2.77519  2.98518  4.58477  3.61503
          0.02168  4.23813  4.96047  0.61958  0.77255  0.48576  0.95510
     52   3.18768  5.10835  3.81068  3.15371  4.30698  3.80380  3.87477  3.78457  2.19034  2.92526  4.29086  3.49936  4.22481  3.06203  0.87256  3.25458  3.40224  3.54703  5.43986  4.21081     52 r x - -
          2.68618  4.42225  2.77519  2.73123  3.46354  2.40513  3.72494  3.29354  2.67741  2.69355  4.24690  2.90347  2.73739  3.18146  2.89801  2.37887  2.77519  2.98518  4.58477  3.61503
          0.02168  4.23813  4.96047  0.61958  0.77255  0.48576  0.95510
     53   2.26059  5.02271  2.76245  1.94952  4.32214  3.20826  3.53954  3.69393  2.36987  3.30830  3.69478  2.88489  3.81251  2.59833  2.69243  2.46948  2.78069  3.38884  5.48404  4.10265     53 e x - -
          2.68614  4.42227  2.77522  2.73120  3.46356  2.40509  3.72497  3.29356  2.67740  2.69354  4.24692  2.90349  2.73739  3.18143  2.89799  2.37889  2.77522  2.98520  4.58479  3.61505
          0.04806  3.22098  4.96047  0.92094  0.50774  0.48576  0.95510
     54   2.36613  5.09906  2.63209  2.00339  4.42142  2.92325  3.60728  3.81745  2.34053  3.39465  4.09126  2.75345  3.80728  2.49394  2.67449  2.47573  2.81892  3.47789  5.54531  4.14614     60 e x - -
          2.68618  4.42225  2.77520  2.73123  3.46354  2.40513  3.72495  3.29354  2.67741  2.69355  4.24690  2.90347  2.73738  3.18146  2.89801  2.37887  2.77520  2.98516  4.58477  3.61503
          0.03444  3.61763  4.96047  0.55593  0.85224  0.48576  0.95510
     55   2.70246  4.77425  2.68573  2.53695  4.47286  1.06860  4.05913  3.89054  3.00336  3.55329  4.41600  3.11046  3.93151  3.27521  3.43159  2.77958  3.09080  3.28171  5.77105  4.44363     62 g x - -
          2.68616  4.42225  2.77519  2.73123  3.46354  2.40513  3.72494  3.29354  2.67741  2.69355  4.24690  2.90347  2.73740  3.18146  2.89801  2.37887  2.77519  2.98518  4.58477  3.61503
          0.02821  3.87237  4.96047  0.58512  0.81427  0.48576  0.95510
     56   3.07582  4.45887  4.63144  4.07295  3.35685  4.29326  4.66838  2.00279  3.79750  1.10454  3.20201  4.30351  4.59413  4.14791  4.09830  3.62354  3.18023  1.70782  5.21011  4.06480     64 l x - -
          2.68618  4.42225  2.77517  2.73123  3.46354  2.40511  3.72495  3.29354  2.67741  2.69355  4.24690  2.90347  2.73740  3.18146  2.89801  2.37887  2.77520  2.98518  4.58477  3.61503
          0.02995  3.79419  4.96047  0.62651  0.76454  0.48576  0.95510
     57   2.53283  5.08243  2.43640  2.11701  4.39828  3.35199  3.56130  3.86515  2.34583  3.33261  4.13321  2.85834  3.80981  2.52183  2.74067  2.31823  2.46922  3.35368  5.53287  4.13785     67 e x - -
          2.68618  4.42228  2.77516  2.73121  3.46357  2.40514  3.72498  3.29357  2.67744  2.69347  4.24693  2.90350  2.73743  3.18143  2.89797  2.37886  2.77514  2.98522  4.58480  3.61507
          0.06350  2.90930  4.96047  1.03135  0.44087  0.48576  0.95510
     58   2.24290  4.38209  3.42552  2.86561  3.45349  3.13696  3.83857  2.67558  2.82526  2.63397  3.51851  3.28213  3.94528  3.09733  3.09387  2.60626  2.05276  2.45568  4.99310  3.74952     73 t x - -
          2.68614  4.42227  2.77521  2.73125  3.46356  2.40510  3.72496  3.29356  2.67743  2.69351  4.24692  2.90349  2.73740  3.18148  2.89795  2.37884  2.77521  2.98520  4.58479  3.61505
          0.04821  3.21758  4.96047  0.89161  0.52763  0.48576  0.95510
     59   2.59832  5.18294  2.29143  1.80851  4.51059  3.36219  3.18378  3.99202  2.35674  3.47954  4.23336  2.80585  3.82361  2.46359  2.78574  2.60756  2.81792  3.56519  5.62031  4.20657     79 e x - -
          2.68618  4.42225  2.77519  2.73123  3.46354  2.40513  3.72494  3.29354  2.67741  2.69355  4.24690  2.90347  2.73739  3.18146  2.89801  2.37887  2.77519  2.98518  4.58477  3.61503
          0.02168  4.23813  4.96047  0.61958  0.77255  0.48576  0.95510
     60   2.61047  4.76233  3.06726  2.39867  3.68378  3.47001  3.45135  3.30355  2.48503  2.99730  3.83823  3.01801  3.85849  2.35117  2.50514  2.64745  2.54699  2.97063  5.27420  3.02355     80 q x - -
          2.68618  4.42225  2.77519  2.73123  3.46354  2.40513  3.72494  3.29354  2.67741  2.69355  4.24690  2.90347  2.73739  3.18146  2.89801  2.37887  2.77519  2.98518  4.58477  3.61503
          0.02168  4.23813  4.96047  0.61958  0.77255  0.48576  0.95510
     61   3.35289  5.29405  3.55091  3.12322  4.76659  3.78299  4.02317  4.22414  0.62682  3.71617  4.67284  3.52531  4.26968  3.20453  2.57807  3.37982  3.58586  3.91685  5.68035  4.55488     81 K x - -
          2.68618  4.42225  2.77519  2.73123  3.46354  2.40513  3.72494  3.29354  2.67741  2.69355  4.24690  2.90347  2.73739  3.18146  2.89801  2.37887  2.77519  2.98518  4.58477  3.61503
          0.02168  4.23813  4.96047  0.61958  0.77255  0.48576  0.95510
     62   2.52306  4.50753  3.04216  2.86908  4.23624  3.24098  4.06234  3.61057  2.92017  3.30342  4.15287  3.23823  3.87905  3.29177  3.35116  2.20897  1.20309  3.20730  5.57264  4.30037     82 t x - -
          2.68618  4.42225  2.77519  2.73123  3.46354  2.40513  3.72494  3.29354  2.67741  2.69355  4.24690  2.90347  2.73739  3.18146  2.89801  2.37887  2.77519  2.98518  4.58477  3.61503
          0.02168  4.23813  4.96047  0.61958  0.77255  0.48576  0.95510
     63   2.72728  4.95985  2.56438  2.44483  4.42624  3.13740  3.58981  3.89506  2.71411  3.47070  4.28990  2.65862  3.88966  3.00343  3.19352  1.29891  3.03401  3.49531  5.66930  4.29510     83 s x - -
          2.68618  4.42225  2.77519  2.73123  3.46354  2.40513  3.72494  3.29354  2.67741  2.69355  4.24690  2.90347  2.73739  3.18146  2.89801  2.37887  2.77519  2.98518  4.58477  3.61503
          0.02168  4.23813  4.96047  0.61958  0.77255  0.48576  0.95510
     64   2.50050  4.21730  4.16873  3.60849  3.40741  3.85781  4.24452  1.87425  3.49349  2.29995  3.36540  3.72633  3.97501  3.75176  3.65819  3.12820  2.99004  1.35731  4.97670  3.77461     84 v x - -
          2.68618  4.42225  2.77519  2.73123  3.46354  2.40513  3.72494  3.29354  2.67741  2.69355  4.24690  2.90347  2.73739  3.18146  2.89801  2.37887  2.77519  2.98518  4.58477  3.61503
          0.02168  4.23813  4.96047  0.61958  0.77255  0.48576  0.95510
     65   2.14250  4.29115  3.61071  3.35790  4.52148  3.06000  4.42711  3.88652  3.40960  3.61943  4.45374  3.47074  3.83006  3.70397  3.70155  0.86471  2.60899  3.31852  5.86675  4.66074     85 s x - -
          2.68618  4.42225  2.77519  2.73123  3.46354  2.40513  3.72494  3.29354  2.67741  2.69355  4.24690  2.90347  2.73739  3.18146  2.89801  2.37887  2.77519  2.98518  4.58477  3.61503
          0.02168  4.23813  4.96047  0.61958  0.77255  0.48576  0.95510
     66   3.43107  5.56618  0.50922  2.64309  5.00367  3.53219  4.31513  4.68567  3.47726  4.23288  5.23441  3.21241  4.21137  3.56532  4.03182  3.36225  3.78239  4.29024  6.09459  4.83584     86 D x - -
          2.68618  4.42225  2.77519  2.73123  3.46354  2.40513  3.72494  3.29354  2.67741  2.69355  4.24690  2.90347  2.73739  3.18146  2.89801  2.37887  2.77519  2.98518  4.58477  3.61503
          0.02168  4.23813  4.96047  0.61958  0.77255  0.48576  0.95510
     67   3.17209  4.48073  4.91231  4.37066  2.90527  4.50470  4.90016  1.82716  4.26004  1.87853  3.30776  4.55840  4.77447  4.44146  4.40640  3.85583  3.41463  0.99099  5.33457  4.12621     87 v x - -
          2.68618  4.42225  2.77519  2.73123  3.46354  2.40513  3.72494  3.29354  2.67741  2.69355  4.24690  2.90347  2.73739  3.18146  2.89801  2.37887  2.77519  2.98518  4.58477  3.61503
          0.02168  4.23813  4.96047  0.61958  0.77255  0.48576  0.95510
     68   2.69217  4.44273  4.56948  4.14291  3.78109  4.08910  4.90808  1.97574  4.01204  2.32320  3.63281  4.30454  4.58390  4.33068  4.22426  3.50851  3.30740  0.83935  5.61681  4.38454     88 v x - -
          2.68618  4.42225  2.77519  2.73123  3.46354  2.40513  3.72494  3.29354  2.67741  2.69355  4.24690  2.90347  2.73739  3.18146  2.89801  2.37887  2.77519  2.98518  4.58477  3.61503
          0.02168  4.23813  4.96047  0.61958  0.77255  0.48576  0.95510
     69   2.42585  4.33126  3.63325  3.39003  4.33730  3.14209  4.41344  3.60828  3.37046  3.42805  4.33494  3.51868  3.89327  3.71937  3.63352  2.41727  0.87590  3.16312  5.73580  4.50599     89 t x - -
          2.68618  4.42225  2.77519  2.73123  3.46354  2.40513  3.72494  3.29354  2.67741  2.69355  4.24690  2.90347  2.73739  3.18146  2.89801  2.37887  2.77519  2.98518  4.58477  3.61503
          0.02168  4.23813  4.96047  0.61958  0.77255  0.48576  0.95510
     70   1.81317  5.09350  2.33220  2.12062  4.39377  3.40103  3.67481  3.84874  2.47659  3.38779  4.17263  2.83738  3.84673  2.58893  2.97100  2.64337  2.90242  3.30396  5.57247  4.18119     90 a x - -
          2.68618  4.42225  2.77519  2.73123  3.46354  2.40513  3.72494  3.29354  2.67741  2.69355  4.24690  2.90347  2.73739  3.18146  2.89801  2.37887  2.77519  2.98518  4.58477  3.61503
          0.02168  4.23813  4.96047  0.61958  0.77255  0.48576  0.95510
     71   0.59328  4.41914  3.87829  3.70598  4.46045  3.23056  4.67810  3.64443  3.73305  3.50746  4.51072  3.74891  4.00576  4.04195  3.94599  2.77249  3.07613  3.23214  5.84855  4.69691     91 A x - -
          2.68618  4.42225  2.77519  2.73123  3.46354  2.40513  3.72494  3.29354  2.67741  2.69355  4.24690  2.90347  2.73739  3.18146  2.89801  2.37887  2.77519  2.98518  4.58477  3.61503
          0.02168  4.23813  4.96047  0.61958  0.77255  0.48576  0.95510
     72   3.43107  5.56618  0.50922  2.64309  5.00367  3.53219  4.31513  4.68567  3.47726  4.23288  5.23441  3.21241  4.21137  3.56532  4.03182  3.36225  3.78239  4.29024  6.09459  4.83584     92 D x - -
          2.68618  4.42225  2.77519  2.73123  3.46354  2.40513  3.72494  3.29354  2.67741  2.69355  4.24690  2.90347  2.73739  3.18146  2.89801  2.37887  2.77519  2.98518  4.58477  3.61503
          0.02168  4.23813  4.96047  0.61958  0.77255  0.48576  0.95510
     73   2.62981  4.91110  3.05884  2.49304  4.12454  3.49667  2.69077  3.51237  2.16203  2.80415  3.91307  3.01754  3.88060  2.79669  2.00001  2.71421  2.83420  3.26077  5.37722  4.05806     93 r x - -
          2.68618  4.42225  2.77519  2.73123  3.46354  2.40513  3.72494  3.29354  2.67741  2.69355  4.24690  2.90347  2.73739  3.18146  2.89801  2.37887  2.77519  2.98518  4.58477  3.61503
          0.02168  4.23813  4.96047  0.61958  0.77255  0.48576  0.95510
     74   0.87949  4.37663  3.41954  3.16437  4.32951  3.05748  4.27418  3.67493  3.20635  3.40742  4.27566  3.39650  3.87515  3.27300  3.51441  2.58351  2.84386  3.22096  5.69151  4.45843     94 a x - -
          2.68618  4.42225  2.77519  2.73123  3.46354  2.40513  3.72494  3.29354  2.67741  2.69355  4.24690  2.90347  2.73739  3.18146  2.89801  2.37887  2.77519  2.98518  4.58477  3.61503
          0.02168  4.23813  4.96047  0.61958  0.77255  0.48576  0.95510
     75   0.59328  4.41914  3.87829  3.70598  4.46045  3.23056  4.67810  3.64443  3.73305  3.50746  4.51072  3.74891  4.00576  4.04195  3.94599  2.77249  3.07613  3.23214  5.84855  4.69691     95 A x - -
          2.68618  4.42225  2.77519  2.73123  3.46354  2.40513  3.72494  3.29354  2.67741  2.69355  4.24690  2.90347  2.73739  3.18146  2.89801  2.37887  2.77519  2.98518  4.58477  3.61503
          0.02168  4.23813  4.96047  0.61958  0.77255  0.48576  0.95510
     76   3.32580  5.46322  2.71294  0.59824  4.86452  3.55342  4.19408  4.39630  3.12642  3.96034  4.93599  3.21233  4.18062  3.41320  3.56134  3.28011  3.63851  4.04830  5.96448  4.70985     96 E x - -
          2.68618  4.42225  2.77519  2.73123  3.46354  2.40513  3.72494  3.29354  2.67741  2.69355  4.24690  2.90347  2.73739  3.18146  2.89801  2.37887  2.77519  2.98518  4.58477  3.61503
          0.02168  4.23813  4.96047  0.61958  0.77255  0.48576  0.95510
     77   2.22900  4.95269  2.65680  2.13421  4.31970  3.41121  3.48964  3.87701  2.15697  3.35378  4.13370  2.84807  3.80651  2.56384  2.44186  2.52241  2.86603  3.46463  5.53075  4.13633     97 e x - -
          2.68618  4.42225  2.77519  2.73123  3.46354  2.40513  3.72494  3.29354  2.67741  2.69355  4.24690  2.90347  2.73739  3.18146  2.89801  2.37887  2.77519  2.98518  4.58477  3.61503
          0.02168  4.23813  4.96047  0.61958  0.77255  0.48576  0.95510
     78   2.70172  4.26374  3.71798  3.42269  1.94722  3.78684  3.65998  2.72886  3.32457  1.96562  3.37488  3.66055  4.15375  3.44729  3.55138  3.01742  2.97863  2.53554  4.45979  2.27520     98 f x - -
          2.68618  4.42225  2.77519  2.73123  3.46354  2.40513  3.72494  3.29354  2.67741  2.69355  4.24690  2.90347  2.73739  3.18146  2.89801  2.37887  2.77519  2.98518  4.58477  3.61503
          0.02168  4.23813  4.96047  0.61958  0.77255  0.48576  0.95510
     79   3.25458  4.52015  5.10063  4.60579  3.73623  4.70168  5.30472  1.42522  4.50347  2.16371  3.52004  4.80280  4.97521  4.75727  4.68525  4.09970  3.51566  0.89793  5.74688  4.54008     99 v x - -
          2.68618  4.42225  2.77519  2.73123  3.46354  2.40513  3.72494  3.29354  2.67741  2.69355  4.24690  2.90347  2.73739  3.18146  2.89801  2.37887  2.77519  2.98518  4.58477  3.61503
          0.02168  4.23813  4.96047  0.61958  0.77255  0.48576  0.95510
     80   2.04382  4.20890  3.73215  3.13847  3.00263  3.52368  3.93304  2.66513  3.08576  2.21360  3.29396  3.49061  4.02281  3.36042  3.21908  2.73383  2.70754  1.98102  4.81975  3.60753    100 v x - -
          2.68618  4.42225  2.77519  2.73123  3.46354  2.40513  3.72494  3.29354  2.67741  2.69355  4.24690  2.90347  2.73739  3.18146  2.89801  2.37887  2.77519  2.98518  4.58477  3.61503
          0.02168  4.23813  4.96047  0.61958  0.77255  0.48576  0.95510
     81   2.53267  5.12388  2.50165  1.90116  4.44252  2.72794  3.58482  3.91346  2.39969  3.42015  4.18104  2.85762  3.82119  2.70353  2.71391  2.41969  2.67553  3.50217  5.57625  4.17375    101 e x - -
          2.68618  4.42225  2.77519  2.73123  3.46354  2.40513  3.72494  3.29354  2.67741  2.69355  4.24690  2.90347  2.73739  3.18146  2.89801  2.37887  2.77519  2.98518  4.58477  3.61503
          0.02168  4.23813  4.96047  0.61958  0.77255  0.48576  0.95510
     82   2.14937  4.59051  3.20493  2.59887  3.77793  3.51311  3.73597  3.12710  2.60227  2.75001  3.52845  3.12259  3.90042  2.51724  2.76740  2.73581  2.50937  2.41151  5.13830  3.85699    102 a x - -
          2.68618  4.42225  2.77519  2.73123  3.46354  2.40513  3.72494  3.29354  2.67741  2.69355  4.24690  2.90347  2.73739  3.18146  2.89801  2.37887  2.77519  2.98518  4.58477  3.61503
          0.02168  4.23813  4.96047  0.61958  0.77255  0.48576  0.95510
     83   3.52627  4.85611  5.01118  4.51707  3.17594  4.71185  5.03885  2.15521  4.28434  0.65541  3.01485  4.76860  4.92246  4.46367  4.39701  4.12751  3.76769  2.40292  5.29708  4.15055    103 L x - -
          2.68618  4.42225  2.77519  2.73123  3.46354  2.40513  3.72494  3.29354  2.67741  2.69355  4.24690  2.90347  2.73739  3.18146  2.89801  2.37887  2.77519  2.98518  4.58477  3.61503
          0.02168  4.23813  4.96047  0.61958  0.77255  0.48576  0.95510
     84   2.23373  4.86804  2.87463  2.14430  4.29546  3.42890  3.48907  3.74211  2.36762  3.20746  4.05934  2.90616  3.82293  2.60933  2.19500  2.53320  2.78080  3.32112  5.46537  4.09484    104 e x - -
          2.68618  4.42225  2.77519  2.73123  3.46354  2.40513  3.72494  3.29354  2.67741  2.69355  4.24690  2.90347  2.73739  3.18146  2.89801  2.37887  2.77519  2.98518  4.58477  3.61503
          0.02168  4.23813  4.96047  0.61958  0.77255  0.48576  0.95510
     85   2.06209  4.83469  3.03556  2.36086  4.08042  3.36629  3.59483  3.40227  2.42737  2.97051  3.86914  2.91958  3.85230  2.76828  2.27606  2.64043  2.64488  3.12761  5.33449  4.00417    105 a x - -
          2.68618  4.42225  2.77519  2.73123  3.46354  2.40513  3.72494  3.29354  2.67741  2.69355  4.24690  2.90347  2.73739  3.18146  2.89801  2.37887  2.77519  2.98518  4.58477  3.61503
          0.02168  4.23813  4.96047  0.61958  0.77255  0.48576  0.95510
     86   2.41648  3.20313  3.73472  2.80268  3.28906  3.64610  3.63291  2.56901  3.08288  1.81846  3.30903  3.48943  4.02090  3.24037  3.29073  2.89349  2.80733  2.34549  4.56191  3.58652    106 l x - -
          2.68618  4.42225  2.77519  2.73123  3.46354  2.40513  3.72494  3.29354  2.67741  2.69355  4.24690  2.90347  2.73739  3.18146  2.89801  2.37887  2.77519  2.98518  4.58477  3.61503
          0.02168  4.23813  4.96047  0.61958  0.77255  0.48576  0.95510
     87   3.26025  5.23466  3.70895  3.09258  4.47021  3.81047  3.49680  4.11007  2.10972  3.54526  4.46812  3.45191  4.22565  3.00578  0.82341  3.28582  3.45219  3.80919  5.47420  4.24461    107 r x - -
          2.68618  4.42225  2.77519  2.73123  3.46354  2.40513  3.72494  3.29354  2.67741  2.69355  4.24690  2.90347  2.73739  3.18146  2.89801  2.37887  2.77519  2.98518  4.58477  3.61503
          0.02168  4.23813  4.96047  0.61958  0.77255  0.48576  0.95510
     88   2.30130  4.36332  3.42005  3.18029  4.44911  2.91302  4.31378  3.85137  3.26058  3.54957  4.38900  3.39279  1.06226  3.57716  3.57637  2.43417  2.88811  3.20548  5.78666  4.55452    108 p x - -
          2.68618  4.42225  2.77519  2.73123  3.46354  2.40513  3.72494  3.29354  2.67741  2.69355  4.24690  2.90347  2.73739  3.18146  2.89801  2.37887  2.77519  2.98518  4.58477  3.61503
          0.02168  4.23813  4.96047  0.61958  0.77255  0.48576  0.95510
     89   2.53640  5.36769  1.68751  1.68887  4.67533  3.08874  3.67017  4.16912  2.60968  3.66137  4.44810  2.80980  3.88417  2.78685  3.11150  2.77226  2.97790  3.74371  5.81584  4.36606    109 d x - -
          2.68618  4.42225  2.77519  2.73123  3.46354  2.40513  3.72494  3.29354  2.67741  2.69355  4.24690  2.90347  2.73739  3.18146  2.89801  2.37887  2.77519  2.98518  4.58477  3.61503
          0.02168  4.23813  4.96047  0.61958  0.77255  0.48576  0.95510
     90   3.43107  5.56618  0.50922  2.64309  5.00367  3.53219  4.31513  4.68567  3.47726  4.23288  5.23441  3.21241  4.21137  3.56532  4.03182  3.36225  3.78239  4.29024  6.09459  4.83584    110 D x - -
          2.68618  4.42225  2.77519  2.73123  3.46354  2.40513  3.72494  3.29354  2.67741  2.69355  4.24690  2.90347  2.73739  3.18146  2.89801  2.37887  2.77519  2.98518  4.58477  3.61503
          0.02168  4.23813  4.96047  0.61958  0.77255  0.48576  0.95510
     91   2.14355  4.30341  3.49562  3.31218  4.62809  1.02644  4.45697  4.07445  3.48437  3.75223  4.55926  3.44267  3.82187  3.73387  3.78845  1.96581  2.86197  3.43088  5.95233  4.74945    111 g x - -
          2.68618  4.42225  2.77519  2.73123  3.46354  2.40513  3.72494  3.29354  2.67741  2.69355  4.24690  2.90347  2.73739  3.18146  2.89801  2.37887  2.77519  2.98518  4.58477  3.61503
          0.02168  4.23813  4.96047  0.61958  0.77255  0.48576  0.95510
     92   3.28227  4.53753  5.15057  4.63199  3.60491  4.73399  5.25462  1.14707  4.52993  1.74992  3.38487  4.82444  4.96646  4.72393  4.67654  4.11778  3.53014  1.32724  5.62959  4.47120    112 i x - -
          2.68618  4.42225  2.77519  2.73123  3.46354  2.40513  3.72494  3.29354  2.67741  2.69355  4.24690  2.90347  2.73739  3.18146  2.89801  2.37887  2.77519  2.98518  4.58477  3.61503
          0.02168  4.23813  4.96047  0.61958  0.77255  0.48576  0.95510
     93   3.23383  4.57000  4.88953  4.31573  2.86015  4.47884  4.77170  2.17969  4.18834  0.98023  2.94382  4.51711  4.70642  4.29072  4.29234  3.81033  3.45731  1.77989  5.13250  3.88217    113 l x - -
          2.68618  4.42225  2.77519  2.73123  3.46354  2.40513  3.72494  3.29354  2.67741  2.69355  4.24690  2.90347  2.73739  3.18146  2.89801  2.37887  2.77519  2.98518  4.58477  3.61503
          0.02168  4.23813  4.96047  0.61958  0.77255  0.48576  0.95510
     94   3.18545  4.90824  3.93258  3.88564  4.99027  0.33704  4.96727  4.69497  4.11566  4.29645  5.28636  4.09873  4.30930  4.41156  4.29630  3.37023  3.69460  4.15223  5.97260  5.10995    114 G x - -
          2.68618  4.42225  2.77519  2.73123  3.46354  2.40513  3.72494  3.29354  2.67741  2.69355  4.24690  2.90347  2.73739  3.18146  2.89801  2.37887  2.77519  2.98518  4.58477  3.61503
          0.02168  4.23813  4.96047  0.61958  0.77255  0.48576  0.95510
     95   3.32580  5.46322  2.71294  0.59824  4.86452  3.55342  4.19408  4.39630  3.12642  3.96034  4.93599  3.21233  4.18062  3.41320  3.56134  3.28011  3.63851  4.04830  5.96448  4.70985    115 E x - -
          2.68618  4.42225  2.77519  2.73123  3.46354  2.40513  3.72494  3.29354  2.67741  2.69355  4.24690  2.90347  2.73739  3.18146  2.89801  2.37887  2.77519  2.98518  4.58477  3.61503
          0.02168  4.23813  4.96047  0.61958  0.77255  0.48576  0.95510
     96   3.32580  5.46322  2.71294  0.59824  4.86452  3.55342  4.19408  4.39630  3.12642  3.96034  4.93599  3.21233  4.18062  3.41320  3.56134  3.28011  3.63851  4.04830  5.96448  4.70985    116 E x - -
          2.68618  4.42225  2.77519  2.73123  3.46354  2.40513  3.72494  3.29354  2.67741  2.69355  4.24690  2.90347  2.73739  3.18146  2.89801  2.37887  2.77519  2.98518  4.58477  3.61503
          0.02168  4.23813  4.96047  0.61958  0.77255  0.48576  0.95510
     97   3.18545  4.90824  3.93258  3.88564  4.99027  0.33704  4.96727  4.69497  4.11566  4.29645  5.28636  4.09873  4.30930  4.41156  4.29630  3.37023  3.69460  4.15223  5.97260  5.10995    117 G x - -
          2.68618  4.42225  2.77519  2.73123  3.46354  2.40513  3.72494  3.29354  2.67741  2.69355  4.24690  2.90347  2.73739  3.18146  2.89801  2.37887  2.77519  2.98518  4.58477  3.61503
          0.02168  4.23813  4.96047  0.61958  0.77255  0.48576  0.95510
     98   1.31912  4.34466  3.51798  3.10796  4.18195  3.17643  3.97487  3.56829  3.10479  3.25976  4.10131  3.36465  3.84597  3.41716  3.45376  2.16562  1.92588  3.13835  5.54145  4.30820    118 a x - -
          2.68618  4.42225  2.77519  2.73123  3.46354  2.40513  3.72494  3.29354  2.67741  2.69355  4.24690  2.90347  2.73739  3.18146  2.89801  2.37887  2.77519  2.98518  4.58477  3.61503
          0.02168  4.23813  4.96047  0.61958  0.77255  0.48576  0.95510
     99   2.22326  5.01083  2.70430  2.32743  4.30532  3.04492  3.46322  3.75542  2.39557  3.22185  4.07314  2.80085  3.82108  2.64684  2.77666  2.08469  2.78406  3.37565  5.48184  4.10441    119 s x - -
          2.68618  4.42225  2.77519  2.73123  3.46354  2.40513  3.72494  3.29354  2.67741  2.69355  4.24690  2.90347  2.73739  3.18146  2.89801  2.37887  2.77519  2.98518  4.58477  3.61503
          0.02168  4.23813  4.96047  0.61958  0.77255  0.48576  0.95510
    100   2.47481  4.80287  3.04430  2.45357  3.71100  3.46256  3.12379  3.40522  2.25981  3.05766  3.87566  2.99963  3.85141  2.71090  2.33180  2.56591  2.74955  2.73484  5.30756  3.74735    120 k x - -
          2.68618  4.42225  2.77519  2.73123  3.46354  2.40513  3.72494  3.29354  2.67741  2.69355  4.24690  2.90347  2.73739  3.18146  2.89801  2.37887  2.77519  2.98518  4.58477  3.61503
          0.02168  4.23813  4.96047  0.61958  0.77255  0.48576  0.95510
    101   2.22737  4.92682  2.91203  2.12555  4.19521  3.43405  3.48620  3.62960  2.36174  3.01119  3.98991  2.91597  3.04343  2.67103  2.82495  2.60925  2.66079  3.01465  5.40885  4.05072    121 e x - -
          2.68618  4.42225  2.77519  2.73123  3.46354  2.40513  3.72494  3.29354  2.67741  2.69355  4.24690  2.90347  2.73739  3.18146  2.89801  2.37887  2.77519  2.98518  4.58477  3.61503
          0.02168  4.23813  4.96047  0.61958  0.77255  0.48576  0.95510
    102   2.16046  4.31280  3.50238  3.26116  4.59605  1.51916  4.39561  4.04546  3.39276  3.70837  4.50893  3.41793  3.81502  3.65421  3.71871  1.31938  2.84810  3.41567  5.91058  4.69804    122 s x - -
          2.68618  4.42225  2.77519  2.73123  3.46354  2.40513  3.72494  3.29354  2.67741  2.69355  4.24690  2.90347  2.73739  3.18146  2.89801  2.37887  2.77519  2.98518  4.58477  3.61503
          0.02168  4.23813  4.96047  0.61958  0.77255  0.48576  0.95510
    103   2.39568  4.98178  2.89549  2.34765  4.26875  3.39928  3.52935  3.70984  2.21961  3.26020  4.04384  2.91282  3.83009  2.64164  2.59250  2.36070  2.18482  3.34196  5.45172  4.08756    123 t x - -
          2.68618  4.42225  2.77519  2.73123  3.46354  2.40513  3.72494  3.29354  2.67741  2.69355  4.24690  2.90347  2.73739  3.18146  2.89801  2.37887  2.77519  2.98518  4.58477  3.61503
          0.03509  4.23813  3.90976  0.61958  0.77255  0.48576  0.95510
    104   2.51982  4.53324  3.15559  2.84878  4.29114  3.22129  3.77623  3.75925  2.91280  3.39831  4.23327  3.04919  3.86677  3.26478  3.28553  1.10479  2.55762  3.31485  5.60351  4.30898    124 s x - -
          2.68618  4.42225  2.77519  2.73123  3.46354  2.40513  3.72494  3.29354  2.67741  2.69355  4.24690  2.90347  2.73739  3.18146  2.89801  2.37887  2.77519  2.98518  4.58477  3.61503
          0.02197  4.22501  4.94735  0.61958  0.77255  0.50278  0.92849
    105   2.68425  4.79151  2.61438  2.54356  4.52112  1.14108  4.01901  3.97604  2.95485  3.58990  4.43261  3.06066  3.90492  3.22283  3.28189  2.54929  3.06950  3.52725  5.79708  4.45896    125 g x - -
          2.68618  4.42225  2.77519  2.73123  3.46354  2.40513  3.72494  3.29354  2.67741  2.69355  4.24690  2.90347  2.73739  3.18146  2.89801  2.37887  2.77519  2.98518  4.58477  3.61503
          0.02197  4.22501  4.94735  0.61958  0.77255  0.47527  0.97211
    106   3.15328  5.21448  3.61031  2.95868  4.70781  3.76464  3.74474  4.04190  1.90142  3.50665  4.38540  3.27692  4.15517  2.88672  0.98531  3.16786  3.14977  3.72499  5.55857  4.40064    126 r x - -
          2.68618  4.42225  2.77519  2.73123  3.46354  2.40513  3.72494  3.29354  2.67741  2.69355  4.24690  2.90347  2.73739  3.18146  2.89801  2.37887  2.77519  2.98518  4.58477  3.61503
          0.02168  4.23813  4.96047  0.61958  0.77255  0.48576  0.95510
    107   2.57501  3.97206  3.45367  2.88692  3.47185  3.57114  3.83506  2.83534  2.82976  2.56293  3.47954  3.22823  3.95969  3.14777  2.75192  2.75103  1.79670  2.51028  4.56103  3.71431    127 t x - -
          2.68618  4.42225  2.77519  2.73123  3.46354  2.40513  3.72494  3.29354  2.67741  2.69355  4.24690  2.90347  2.73739  3.18146  2.89801  2.37887  2.77519  2.98518  4.58477  3.61503
          0.02168  4.23813  4.96047  0.61958  0.77255  0.48576  0.95510
    108   4.01541  5.24539  4.69509  4.50265  3.14013  4.17955  4.42751  4.07502  4.22911  3.39925  4.68828  4.58394  4.73013  4.59633  4.28714  4.21535  4.33788  3.97425  0.38804  3.12577    128 W x - -
          2.68618  4.42225  2.77519  2.73123  3.46354  2.40513  3.72494  3.29354  2.67741  2.69355  4.24690  2.90347  2.73739  3.18146  2.89801  2.37887  2.77519  2.98518  4.58477  3.61503
          0.02168  4.23813  4.96047  0.61958  0.77255  0.48576  0.95510
    109   2.69351  4.23816  4.04876  3.49009  3.30534  3.81744  3.91024  2.25090  3.37035  2.33459  3.34261  3.75706  4.19945  3.64542  3.60393  3.11626  2.75720  1.25465  4.91948  3.59562    129 v x - -
          2.68618  4.42225  2.77519  2.73123  3.46354  2.40513  3.72494  3.29354  2.67741  2.69355  4.24690  2.90347  2.73739  3.18146  2.89801  2.37887  2.77519  2.98518  4.58477  3.61503
          0.02168  4.23813  4.96047  0.61958  0.77255  0.48576  0.95510
    110   3.26806  4.54496  5.09461  4.61800  3.70807  4.67849  5.31835  0.90850  4.50640  2.16441  3.49334  4.80827  4.97098  4.75947  4.68179  4.09089  3.53675  1.40819  5.74382  4.54282    130 i x - -
          2.68618  4.42225  2.77519  2.73123  3.46354  2.40513  3.72494  3.29354  2.67741  2.69355  4.24690  2.90347  2.73739  3.18146  2.89801  2.37887  2.77519  2.98518  4.58477  3.61503
          0.02168  4.23813  4.96047  0.61958  0.77255  0.48576  0.95510
    111   3.43107  5.56618  0.50922  2.64309  5.00367  3.53219  4.31513  4.68567  3.47726  4.23288  5.23441  3.21241  4.21137  3.56532  4.03182  3.36225  3.78239  4.29024  6.09459  4.83584    131 D x - -
          2.68618  4.42225  2.77519  2.73123  3.46354  2.40513  3.72494  3.29354  2.67741  2.69355  4.24690  2.90347  2.73739  3.18146  2.89801  2.37887  2.77519  2.98518  4.58477  3.61503
          0.02168  4.23813  4.96047  0.61958  0.77255  0.48576  0.95510
    112   3.31364  4.99230  3.96229  3.86490  4.80334  3.65998  4.89767  4.46208  3.95741  4.04042  5.11593  4.12775  0.36252  4.33386  4.14714  3.49590  3.78623  4.06188  5.87146  4.93373    132 P x - -
          2.68618  4.42225  2.77519  2.73123  3.46354  2.40513  3.72494  3.29354  2.67741  2.69355  4.24690  2.90347  2.73739  3.18146  2.89801  2.37887  2.77519  2.98518  4.58477  3.61503
          0.02168  4.23813  4.96047  0.61958  0.77255  0.48576  0.95510
    113   3.18241  4.52265  4.90402  4.45108  3.73956  4.47178  5.17821  1.73444  4.31855  2.26235  3.56410  4.63309  4.85022  4.61699  4.51465  3.89288  3.47411  0.77445  5.70979  4.46836    133 v x - -
          2.68618  4.42225  2.77519  2.73123  3.46354  2.40513  3.72494  3.29354  2.67741  2.69355  4.24690  2.90347  2.73739  3.18146  2.89801  2.37887  2.77519  2.98518  4.58477  3.61503
          0.02168  4.23813  4.96047  0.61958  0.77255  0.48576  0.95510
    114   3.43107  5.56618  0.50922  2.64309  5.00367  3.53219  4.31513  4.68567  3.47726  4.23288  5.23441  3.21241  4.21137  3.56532  4.03182  3.36225  3.78239  4.29024  6.09459  4.83584    134 D x - -
          2.68618  4.42225  2.77519  2.73123  3.46354  2.40513  3.72494  3.29354  2.67741  2.69355  4.24690  2.90347  2.73739  3.18146  2.89801  2.37887  2.77519  2.98518  4.58477  3.61503
          0.02168  4.23813  4.96047  0.61958  0.77255  0.48576  0.95510
    115   3.18545  4.90824  3.93258  3.88564  4.99027  0.33704  4.96727  4.69497  4.11566  4.29645  5.28636  4.09873  4.30930  4.41156  4.29630  3.37023  3.69460  4.15223  5.97260  5.10995    135 G x - -
          2.68618  4.42225  2.77519  2.73123  3.46354  2.40513  3.72494  3.29354  2.67741  2.69355  4.24690  2.90347  2.73739  3.18146  2.89801  2.37887  2.77519  2.98518  4.58477  3.61503
          0.02168  4.23813  4.96047  0.61958  0.77255  0.48576  0.95510
    116   2.65812  4.49864  3.80742  3.59718  4.34648  3.32088  4.57949  3.52183  3.54780  3.37145  4.41012  3.73169  4.05907  3.92670  3.77702  2.86506  0.67565  3.17387  5.74886  4.56797    136 T x - -
          2.68618  4.42225  2.77519  2.73123  3.46354  2.40513  3.72494  3.29354  2.67741  2.69355  4.24690  2.90347  2.73739  3.18146  2.89801  2.37887  2.77519  2.98518  4.58477  3.61503
          0.02168  4.23813  4.96047  0.61958  0.77255  0.48576  0.95510
    117   4.02078  5.14335  4.96378  4.71905  1.61012  4.67831  3.55067  3.70350  4.53071  2.96469  4.25695  4.28895  4.95926  4.38922  4.48521  4.05269  4.22827  3.62934  3.49143  0.71758    137 y x - -
          2.68618  4.42225  2.77519  2.73123  3.46354  2.40513  3.72494  3.29354  2.67741  2.69355  4.24690  2.90347  2.73739  3.18146  2.89801  2.37887  2.77519  2.98518  4.58477  3.61503
          0.02168  4.23813  4.96047  0.61958  0.77255  0.48576  0.95510
    118   3.07961  5.05984  2.98682  2.91755  4.48725  3.47323  4.28892  4.29586  3.23463  3.90352  4.86893  0.64419  4.14961  3.57588  3.59039  3.14106  3.48162  3.87900  5.74987  4.41983    138 N x - -
          2.68618  4.42225  2.77519  2.73123  3.46354  2.40513  3.72494  3.29354  2.67741  2.69355  4.24690  2.90347  2.73739  3.18146  2.89801  2.37887  2.77519  2.98518  4.58477  3.61503
          0.02168  4.23813  4.96047  0.61958  0.77255  0.48576  0.95510
    119   3.80383  5.03810  4.80318  4.52683  0.70192  4.54599  3.69923  3.34177  4.36578  2.61737  3.95028  4.28333  4.86829  4.33796  4.38284  3.95433  4.03949  3.32476  3.83324  1.96993    139 f x - -
          2.68618  4.42225  2.77519  2.73123  3.46354  2.40513  3.72494  3.29354  2.67741  2.69355  4.24690  2.90347  2.73739  3.18146  2.89801  2.37887  2.77519  2.98518  4.58477  3.61503
          0.02168  4.23813  4.96047  0.61958  0.77255  0.48576  0.95510
    120   2.18810  4.21714  3.70653  3.13487  3.03520  3.63753  3.73094  2.68295  3.06390  2.12035  3.32964  3.47344  4.01716  3.34018  3.35766  2.72321  2.26278  2.21671  4.81823  3.51278    140 l x - -
          2.68618  4.42225  2.77519  2.73123  3.46354  2.40513  3.72494  3.29354  2.67741  2.69355  4.24690  2.90347  2.73739  3.18146  2.89801  2.37887  2.77519  2.98518  4.58477  3.61503
          0.02168  4.23813  4.96047  0.61958  0.77255  0.48576  0.95510
    121   2.42492  4.47414  3.00752  2.45207  4.13278  3.44449  3.20128  3.52400  2.42817  3.14348  3.94724  2.86140  3.83991  2.59845  2.60349  2.01785  2.61362  3.21802  5.36989  4.02803    141 s x - -
          2.68618  4.42225  2.77519  2.73123  3.46354  2.40513  3.72494  3.29354  2.67741  2.69355  4.24690  2.90347  2.73739  3.18146  2.89801  2.37887  2.77519  2.98518  4.58477  3.61503
          0.02168  4.23813  4.96047  0.61958  0.77255  0.48576  0.95510
    122   2.64186  4.63816  3.10986  2.93614  4.51738  0.93233  4.18780  4.03940  3.02554  3.66227  4.51724  3.06567  3.94567  3.42616  3.03225  2.76220  3.07696  3.54374  5.77869  4.50766    142 g x - -
          2.68618  4.42225  2.77519  2.73123  3.46354  2.40513  3.72494  3.29354  2.67741  2.69355  4.24690  2.90347  2.73739  3.18146  2.89801  2.37887  2.77519  2.98518  4.58477  3.61503
          0.02168  4.23813  4.96047  0.61958  0.77255  0.48576  0.95510
    123   2.59743  4.39520  3.52673  2.98966  3.32195  3.48625  3.92688  2.88157  2.92642  2.15918  3.43438  3.37314  3.99359  3.25012  3.27584  1.58357  2.89894  2.65985  5.02018  3.74501    143 s x - -
          2.68618  4.42225  2.77519  2.73123  3.46354  2.40513  3.72494  3.29354  2.67741  2.69355  4.24690  2.90347  2.73739  3.18146  2.89801  2.37887  2.77519  2.98518  4.58477  3.61503
          0.02168  4.23813  4.96047  0.61958  0.77255  0.48576  0.95510
    124   2.55715  5.13181  1.74503  2.23416  4.45171  3.29791  3.62422  3.91583  2.50092  3.44405  4.22591  2.88122  3.52115  2.81475  2.96874  2.49259  2.48322  3.51829  5.62068  4.21885    144 d x - -
          2.68618  4.42225  2.77519  2.73123  3.46354  2.40513  3.72494  3.29354  2.67741  2.69355  4.24690  2.90347  2.73739  3.18146  2.89801  2.37887  2.77519  2.98518  4.58477  3.61503
          0.02168  4.23813  4.96047  0.61958  0.77255  0.48576  0.95510
    125   2.68016  4.38810  3.87429  3.33550  2.77746  3.68998  3.64203  2.88712  3.22714  2.56200  3.51316  3.60647  4.17429  3.49616  3.48858  2.90291  2.97204  2.68553  3.43945  1.43882    145 y x - -
          2.68618  4.42225  2.77519  2.73123  3.46354  2.40513  3.72494  3.29354  2.67741  2.69355  4.24690  2.90347  2.73739  3.18146  2.89801  2.37887  2.77519  2.98518  4.58477  3.61503
          0.02168  4.23813  4.96047  0.61958  0.77255  0.48576  0.95510
    126   3.76536  5.00054  4.81321  4.48295  1.79591  4.53109  3.63313  3.43784  4.27827  2.74020  4.01217  4.22988  4.83657  4.27170  4.30546  3.90120  3.98621  3.37726  1.01797  2.00502    146 w x - -
          2.68618  4.42225  2.77519  2.73123  3.46354  2.40513  3.72494  3.29354  2.67741  2.69355  4.24690  2.90347  2.73739  3.18146  2.89801  2.37887  2.77519  2.98518  4.58477  3.61503
          0.02168  4.23813  4.96047  0.61958  0.77255  0.48576  0.95510
    127   3.07874  0.42742  4.65604  4.49010  4.41964  3.60999  5.05931  3.64350  4.32724  3.53280  4.67103  4.38396  4.34277  4.65836  4.38062  3.34884  3.57694  3.35822  5.73678  4.70001    147 C x - -
          2.68618  4.42225  2.77519  2.73123  3.46354  2.40513  3.72494  3.29354  2.67741  2.69355  4.24690  2.90347  2.73739  3.18146  2.89801  2.37887  2.77519  2.98518  4.58477  3.61503
          0.02168  4.23813  4.96047  0.61958  0.77255  0.48576  0.95510
    128   2.16542  3.93004  3.85384  3.50981  4.44667  3.04844  4.45991  3.79167  3.45994  3.54270  4.37658  3.53668  3.81876  3.75346  3.73142  0.85789  2.60513  3.24128  5.80935  4.62273    148 s x - -
          2.68618  4.42225  2.77519  2.73123  3.46354  2.40513  3.72494  3.29354  2.67741  2.69355  4.24690  2.90347  2.73739  3.18146  2.89801  2.37887  2.77519  2.98518  4.58477  3.61503
          0.02168  4.23813  4.96047  0.61958  0.77255  0.48576  0.95510
    129   0.59328  4.41914  3.87829  3.70598  4.46045  3.23056  4.67810  3.64443  3.73305  3.50746  4.51072  3.74891  4.00576  4.04195  3.94599  2.77249  3.07613  3.23214  5.84855  4.69691    149 A x - -
          2.68618  4.42225  2.77519  2.73123  3.46354  2.40513  3.72494  3.29354  2.67741  2.69355  4.24690  2.90347  2.73739  3.18146  2.89801  2.37887  2.77519  2.98518  4.58477  3.61503
          0.02168  4.23813  4.96047  0.61958  0.77255  0.48576  0.95510
    130   3.36829  4.65530  5.10313  4.55550  3.32210  4.71152  5.10490  1.78575  4.42707  0.95125  3.10285  4.77746  4.90529  4.54223  4.53804  4.07795  3.60147  1.72412  5.40261  4.32086    150 l x - -
          2.68618  4.42225  2.77519  2.73123  3.46354  2.40513  3.72494  3.29354  2.67741  2.69355  4.24690  2.90347  2.73739  3.18146  2.89801  2.37887  2.77519  2.98518  4.58477  3.61503
          0.02168  4.23813  4.96047  0.61958  0.77255  0.48576  0.95510
    131   0.75828  4.25515  3.70424  3.49339  4.50276  2.84799  4.51643  3.85618  3.55922  3.62009  4.46104  3.53445  3.83641  3.83013  3.81469  2.37542  2.85336  3.29107  5.86953  4.68315    151 a x - -
          2.68618  4.42225  2.77519  2.73123  3.46354  2.40513  3.72494  3.29354  2.67741  2.69355  4.24690  2.90347  2.73739  3.18146  2.89801  2.37887  2.77519  2.98518  4.58477  3.61503
          0.02168  4.23813  4.96047  0.61958  0.77255  0.48576  0.95510
    132   3.51811  4.85180  5.00976  4.50738  2.92787  4.70032  4.93986  2.32238  4.33361  0.65558  2.99261  4.74000  4.90374  4.44647  4.43970  4.09261  3.75610  2.40915  5.17039  3.94795    152 L x - -
          2.68618  4.42225  2.77519  2.73123  3.46354  2.40513  3.72494  3.29354  2.67741  2.69355  4.24690  2.90347  2.73739  3.18146  2.89801  2.37887  2.77519  2.98518  4.58477  3.61503
          0.02168  4.23813  4.96047  0.61958  0.77255  0.48576  0.95510
    133   2.52025  4.57622  3.22387  2.61585  3.75798  3.52179  3.67741  3.00673  2.41219  2.78032  3.66732  3.13609  3.90726  2.76209  2.81476  2.65216  2.50807  2.07410  5.12177  3.84556    153 v x - -
          2.68618  4.42225  2.77520  2.73123  3.46354  2.40512  3.72495  3.29352  2.67741  2.69355  4.24690  2.90347  2.73738  3.18146  2.89801  2.37887  2.77520  2.98518  4.58477  3.61503
          0.03220  3.70176  4.96047  0.60437  0.79058  0.48576  0.95510
    134   2.56181  5.09508  2.18421  1.90648  4.41129  3.18213  3.57609  3.87913  2.37422  3.38838  3.94475  2.85925  3.81359  2.70023  2.68609  2.57087  2.81353  3.31950  5.54558  4.14857    156 e x - -
          2.68618  4.42225  2.77519  2.73123  3.46354  2.40513  3.72494  3.29354  2.67741  2.69355  4.24690  2.90347  2.73739  3.18146  2.89801  2.37887  2.77519  2.98518  4.58477  3.61503
          0.05276  4.23813  3.29796  0.61958  0.77255  0.48576  0.95510
    135   2.54360  5.05984  2.46338  2.21265  4.36901  2.09415  3.65687  3.82485  2.45155  3.36267  4.14415  2.83321  3.56654  2.71226  2.89843  2.56610  2.81880  3.33119  5.54619  4.15773    157 g x - -
          2.68618  4.42225  2.77519  2.73123  3.46354  2.40513  3.72494  3.29354  2.67741  2.69355  4.24690  2.90347  2.73739  3.18146  2.89801  2.37887  2.77519  2.98518  4.58477  3.61503
          0.13219  4.20772  2.21689  0.61958  0.77255  0.52443  0.89623
    136   2.52412  5.14505  1.92830  2.10216  4.45845  3.22824  3.54866  3.92942  2.47774  3.44891  4.23140  2.82021  3.26173  2.78021  2.95529  2.25836  2.95415  3.52616  5.61992  4.20686    158 d x - -
          2.68615  4.42229  2.77517  2.73124  3.46358  2.40508  3.72499  3.29358  2.67745  2.69359  4.24694  2.90351  2.73734  3.18150  2.89805  2.37886  2.77515  2.98510  4.58465  3.61507
          0.20409  2.83480  2.07245  1.15418  0.37880  0.63013  0.76041
    137   2.15891  4.54160  2.86902  2.54194  4.01010  3.25556  3.76932  3.39152  2.63360  2.99486  3.89557  2.97555  2.13878  2.96596  3.05725  2.53121  2.78754  2.96220  5.32811  4.02997    166 p x - -
          2.68618  4.42225  2.77519  2.73123  3.46354  2.40513  3.72494  3.29354  2.67741  2.69355  4.24690  2.90347  2.73739  3.18146  2.89801  2.37887  2.77519  2.98518  4.58477  3.61503
          0.06311  3.98241  3.15785  0.61958  0.77255  0.73882  0.64947
    138   2.41174  4.80001  2.61721  2.17905  3.74400  3.31015  3.59738  3.44067  2.40152  2.96587  3.88188  2.85948  3.77487  2.72872  2.87060  2.30642  2.73810  3.14275  5.30760  3.96306    167 e x - -
          2.68618  4.42225  2.77519  2.73123  3.46354  2.40513  3.72494  3.29354  2.67741  2.69355  4.24690  2.90347  2.73739  3.18146  2.89801  2.37887  2.77519  2.98518  4.58477  3.61503
          0.02894  3.95275  4.67509  0.61958  0.77255  0.73811  0.65012
    139   2.38794  5.03195  2.24955  2.17849  4.32995  3.21218  3.40931  3.78907  2.38861  3.28404  4.10246  2.51783  3.49798  2.71614  2.82076  2.56477  2.80209  3.40052  5.50068  4.10626    168 e x - -
          2.68605  4.42242  2.77522  2.73122  3.46362  2.40513  3.72511  3.29367  2.67756  2.69355  4.24687  2.90357  2.73722  3.18154  2.89797  2.37883  2.77499  2.98517  4.58494  3.61509
          0.15323  2.01802  4.69411  1.80862  0.17898  0.67757  0.70897
    140   2.58955  4.91177  2.22277  2.32928  4.31476  3.27683  3.70502  3.76074  2.56459  3.26335  4.15273  2.68138  2.10506  2.86036  3.05212  2.54168  2.92778  3.33563  5.54705  4.17072    185 p x - -
          2.68618  4.42225  2.77519  2.73123  3.46354  2.40513  3.72494  3.29354  2.67741  2.69355  4.24690  2.90347  2.73739  3.18146  2.89801  2.37887  2.77519  2.98518  4.58477  3.61503
          0.02706  4.01915  4.74149  0.61958  0.77255  0.53448  0.88182
    141   2.32559  5.05910  2.30490  2.15363  4.36736  3.01652  3.53530  3.82938  2.37635  3.35420  4.12600  2.83972  3.38511  2.71956  2.87268  2.43455  2.67560  3.43316  5.52619  4.13176    186 e x - -
          2.68618  4.42225  2.77519  2.73123  3.46354  2.40513  3.72494  3.29354  2.67741  2.69355  4.24690  2.90347  2.73739  3.18146  2.89801  2.37887  2.77519  2.98518  4.58477  3.61503
          0.02421  4.12870  4.85105  0.61958  0.77255  0.42084  1.06855
    142   2.42716  5.09813  2.53661  2.04635  4.42150  2.92884  3.60453  3.89297  2.27854  3.31546  4.14645  2.78780  3.75305  2.66011  2.48745  2.54863  2.81841  3.38398  5.54339  4.14443    187 e x - -
          2.68618  4.42225  2.77519  2.73123  3.46354  2.40513  3.72494  3.29354  2.67741  2.69355  4.24690  2.90347  2.73739  3.18146  2.89801  2.37887  2.77519  2.98518  4.58477  3.61503
          0.02177  4.23386  4.95621  0.61958  0.77255  0.48229  0.96068
    143   2.50783  4.14213  3.95087  3.37340  3.26267  3.64032  4.01055  2.34604  3.27015  1.86982  3.26012  3.47252  3.73682  3.51876  3.49692  2.94113  2.77701  1.76978  4.76972  3.45648    188 v x - -
          2.68618  4.42225  2.77519  2.73123  3.46354  2.40513  3.72494  3.29354  2.67741  2.69355  4.24690  2.90347  2.73739  3.18146  2.89801  2.37887  2.77519  2.98518  4.58477  3.61503
          0.02168  4.23813  4.96047  0.61958  0.77255  0.48576  0.95510
    144   2.45824  4.04631  3.86241  3.24135  3.26762  3.67533  3.51731  2.23593  3.18380  1.77340  3.26583  3.57063  4.04841  3.40727  3.23841  2.91536  2.73630  2.17606  4.76186  3.55916    189 l x - -
          2.68618  4.42225  2.77519  2.73123  3.46354  2.40513  3.72494  3.29354  2.67741  2.69355  4.24690  2.90347  2.73739  3.18146  2.89801  2.37887  2.77519  2.98518  4.58477  3.61503
          0.02168  4.23813  4.96047  0.61958  0.77255  0.48576  0.95510
    145   2.75808  4.40493  4.64526  4.06587  2.44331  4.21728  4.53381  2.11931  3.93522  1.12810  3.04022  4.25279  4.50738  4.08362  4.05988  3.53360  3.16296  2.15638  5.01016  3.86930    190 l x - -
          2.68618  4.42225  2.77519  2.73123  3.46354  2.40513  3.72494  3.29354  2.67741  2.69355  4.24690  2.90347  2.73739  3.18146  2.89801  2.37887  2.77519  2.98518  4.58477  3.61503
          0.02168  4.23813  4.96047  0.61958  0.77255  0.48576  0.95510
    146   2.38126  4.37999  3.38864  3.29270  4.64693  0.80090  4.49619  4.13257  3.52843  3.83110  4.67269  3.45718  3.87370  3.79473  3.81261  2.43477  2.95291  3.50185  5.97323  4.74835    191 g x - -
          2.68618  4.42225  2.77519  2.73123  3.46354  2.40513  3.72494  3.29354  2.67741  2.69355  4.24690  2.90347  2.73739  3.18146  2.89801  2.37887  2.77519  2.98518  4.58477  3.61503
          0.02168  4.23813  4.96047  0.61958  0.77255  0.48576  0.95510
    147   0.59328  4.41914  3.87829  3.70598  4.46045  3.23056  4.67810  3.64443  3.73305  3.50746  4.51072  3.74891  4.00576  4.04195  3.94599  2.77249  3.07613  3.23214  5.84855  4.69691    192 A x - -
          2.68618  4.42225  2.77519  2.73123  3.46354  2.40513  3.72494  3.29354  2.67741  2.69355  4.24690  2.90347  2.73739  3.18146  2.89801  2.37887  2.77519  2.98518  4.58477  3.61503
          0.02168  4.23813  4.96047  0.61958  0.77255  0.48576  0.95510
    148   3.24309  4.51911  5.08117  4.60144  3.76075  4.66499  5.31439  1.41891  4.49906  2.24438  3.54627  4.79030  4.96371  4.76284  4.68380  4.07321  3.51198  0.88016  5.77042  4.55598    193 v x - -
          2.68618  4.42225  2.77519  2.73123  3.46354  2.40513  3.72494  3.29354  2.67741  2.69355  4.24690  2.90347  2.73739  3.18146  2.89801  2.37887  2.77519  2.98518  4.58477  3.61503
          0.02168  4.23813  4.96047  0.61958  0.77255  0.48576  0.95510
    149   2.65984  4.53581  3.46089  2.90853  2.83886  3.65586  1.91728  3.06931  2.82557  2.72363  3.58097  3.32108  4.03514  3.16473  2.98478  2.90209  2.93154  2.83770  4.68574  2.52284    194 h x - -
          2.68618  4.42225  2.77519  2.73123  3.46354  2.40513  3.72494  3.29354  2.67741  2.69355  4.24690  2.90347  2.73739  3.18146  2.89801  2.37887  2.77519  2.98518  4.58477  3.61503
          0.02168  4.23813  4.96047  0.61958  0.77255  0.48576  0.95510
    150   2.89489  5.15755  3.22664  2.62763  4.47794  3.60980  2.86065  3.92072  2.13442  3.40634  4.22459  3.10666  3.98564  2.02684  1.62915  2.83016  3.09339  3.56978  5.49657  4.03833    195 r x - -
          2.68618  4.42225  2.77519  2.73123  3.46354  2.40513  3.72494  3.29354  2.67741  2.69355  4.24690  2.90347  2.73739  3.18146  2.89801  2.37887  2.77519  2.98518  4.58477  3.61503
          0.02168  4.23813  4.96047  0.61958  0.77255  0.48576  0.95510
    151   2.44373  4.76102  2.74964  2.60648  4.26837  3.32880  3.58606  3.70870  2.79152  3.33816  4.18643  3.07907  1.37803  3.11507  3.21503  2.74592  2.95286  3.33537  5.57029  4.24216    196 p x - -
          2.68618  4.42225  2.77519  2.73123  3.46354  2.40513  3.72494  3.29354  2.67741  2.69355  4.24690  2.90347  2.73739  3.18146  2.89801  2.37887  2.77519  2.98518  4.58477  3.61503
          0.02168  4.23813  4.96047  0.61958  0.77255  0.48576  0.95510
    152   1.81419  4.39814  3.04157  2.24678  4.03394  3.37574  3.57059  3.44405  2.48248  2.99228  3.87937  3.00952  3.85601  2.58704  2.90724  2.58713  2.81154  3.08508  5.31179  3.98769    197 a x - -
          2.68618  4.42225  2.77519  2.73123  3.46354  2.40513  3.72494  3.29354  2.67741  2.69355  4.24690  2.90347  2.73739  3.18146  2.89801  2.37887  2.77519  2.98518  4.58477  3.61503
          0.02679  4.23813  4.42318  0.61958  0.77255  0.48576  0.95510
    153   2.55990  4.64749  3.04487  2.19347  3.80074  3.27925  3.70962  3.23580  2.56513  2.70405  2.64717  3.07391  3.69910  2.90478  2.96353  2.58235  2.55414  2.83691  5.18398  3.88736    198 e x - -
          2.68618  4.42225  2.77519  2.73123  3.46354  2.40513  3.72494  3.29354  2.67741  2.69355  4.24690  2.90347  2.73739  3.18146  2.89801  2.37887  2.77519  2.98518  4.58477  3.61503
          0.02179  4.23313  4.95547  0.61958  0.77255  0.48169  0.96164
    154   2.69705  5.31844  1.74331  2.15751  4.61693  2.02101  3.44199  4.09921  2.59631  3.53164  4.40740  2.80269  3.88902  2.85025  3.15008  2.77825  3.09631  3.69140  5.78058  4.34421    199 d x - -
          2.68618  4.42225  2.77519  2.73123  3.46354  2.40513  3.72494  3.29354  2.67741  2.69355  4.24690  2.90347  2.73739  3.18146  2.89801  2.37887  2.77519  2.98518  4.58477  3.61503
          0.02168  4.23813  4.96047  0.61958  0.77255  0.48576  0.95510
    155   2.49723  4.90697  2.98772  2.21598  4.16823  3.29505  3.56851  3.59402  2.07831  3.17230  3.97369  2.96575  3.84469  2.74772  2.75570  2.64426  2.54600  3.25250  5.38979  2.75650    200 k x - -
          2.68618  4.42225  2.77519  2.73123  3.46354  2.40513  3.72494  3.29354  2.67741  2.69355  4.24690  2.90347  2.73739  3.18146  2.89801  2.37887  2.77519  2.98518  4.58477  3.61503
          0.02168  4.23813  4.96047  0.61958  0.77255  0.48576  0.95510
    156   2.51779  4.30520  3.61635  3.08515  3.58106  3.25222  3.97986  2.85390  3.00857  1.98118  3.54386  3.42234  3.97685  3.32479  3.29689  2.71439  1.76243  2.48332  5.03820  3.81375    201 t x - -
          2.68618  4.42225  2.77519  2.73123  3.46354  2.40513  3.72494  3.29354  2.67741  2.69355  4.24690  2.90347  2.73739  3.18146  2.89801  2.37887  2.77519  2.98518  4.58477  3.61503
          0.02168  4.23813  4.96047  0.61958  0.77255  0.48576  0.95510
    157   3.56250  4.87736  4.65178  4.24757  2.05775  4.40664  3.66179  3.29362  4.05302  2.57989  3.88761  4.13009  4.72043  4.12864  4.14094  3.74627  3.78452  3.12008  1.06899  2.01782    202 w x - -
          2.68618  4.42225  2.77519  2.73123  3.46354  2.40513  3.72494  3.29354  2.67741  2.69355  4.24690  2.90347  2.73739  3.18146  2.89801  2.37887  2.77519  2.98518  4.58477  3.61503
          0.02168  4.23813  4.96047  0.61958  0.77255  0.48576  0.95510
    158   2.89403  3.98189  4.67575  4.09001  2.32934  4.11170  4.45699  1.98719  3.93757  1.59253  3.04323  4.20208  4.42918  4.08743  4.02306  3.43039  3.01726  1.63870  4.94414  3.78542    203 l x - -
          2.68618  4.42225  2.77519  2.73123  3.46354  2.40513  3.72494  3.29354  2.67741  2.69355  4.24690  2.90347  2.73739  3.18146  2.89801  2.37887  2.77519  2.98518  4.58477  3.61503
          0.02168  4.23813  4.96047  0.61958  0.77255  0.48576  0.95510
    159   2.00095  4.31652  3.50165  3.36145  4.63182  0.89488  4.50760  4.04054  3.54692  3.76400  4.59586  3.47709  3.84528  3.80269  3.82748  2.49948  2.89527  3.42057  5.96763  4.76875    204 g x - -
          2.68618  4.42225  2.77519  2.73123  3.46354  2.40513  3.72494  3.29354  2.67741  2.69355  4.24690  2.90347  2.73739  3.18146  2.89801  2.37887  2.77519  2.98518  4.58477  3.61503
          0.02168  4.23813  4.96047  0.61958  0.77255  0.48576  0.95510
    160   2.63077  4.91969  2.57036  2.45220  4.41570  1.28547  3.45655  3.87216  2.81759  3.47370  4.31584  2.99677  3.91713  3.09583  3.28021  2.69970  3.08223  3.48344  5.69136  4.33255    205 g x - -
          2.68619  4.42226  2.77520  2.73120  3.46355  2.40513  3.72495  3.29355  2.67741  2.69356  4.24690  2.90347  2.73740  3.18147  2.89801  2.37887  2.77516  2.98513  4.58478  3.61504
          0.03687  3.53397  4.96047  0.71048  0.67611  0.48576  0.95510
    161   2.45706  5.02734  2.68683  2.31772  4.32574  3.35438  3.56416  3.77789  2.33035  3.31364  4.08776  2.86170  2.41163  2.72057  2.60749  2.53541  2.63469  3.39413  5.49327  4.11403    209 e x - -
          2.68618  4.42225  2.77519  2.73123  3.46354  2.40513  3.72494  3.29354  2.67741  2.69355  4.24690  2.90347  2.73739  3.18146  2.89801  2.37887  2.77519  2.98518  4.58477  3.61503
          0.02789  4.23813  4.33739  0.61958  0.77255  0.48576  0.95510
    162   2.48548  5.15517  2.24361  2.10878  4.46423  2.36555  3.58876  3.93516  2.43600  3.24599  4.21660  2.66978  3.83461  2.69080  2.94871  2.56911  2.91841  3.52852  5.60952  4.20206    210 e x - -
          2.68618  4.42225  2.77519  2.73123  3.46354  2.40513  3.72494  3.29354  2.67741  2.69355  4.24690  2.90347  2.73739  3.18146  2.89801  2.37887  2.77519  2.98518  4.58477  3.61503
          0.04129  4.23205  3.65235  0.61958  0.77255  0.48083  0.96305
    163   2.44168  4.20516  3.70822  3.13390  3.13075  3.63722  3.41413  2.22787  3.05785  2.01147  3.31346  3.40939  4.01222  3.16122  3.03164  2.89962  2.69886  2.29100  4.80173  3.55145    211 l x - -
          2.68618  4.42225  2.77519  2.73123  3.46354  2.40513  3.72494  3.29354  2.67741  2.69355  4.24690  2.90347  2.73739  3.18146  2.89801  2.37887  2.77519  2.98518  4.58477  3.61503
          0.04493  4.21919  3.53274  0.61958  0.77255  0.47080  0.97950
    164   2.19705  4.63259  3.11794  2.70115  4.18431  3.17919  3.87216  3.59067  2.64575  3.21911  4.05302  3.13571  1.64438  3.00897  2.82253  2.60895  2.88798  3.21933  5.46640  4.18004    212 p x - -
          2.68618  4.42225  2.77519  2.73123  3.46354  2.40513  3.72494  3.29354  2.67741  2.69355  4.24690  2.90347  2.73739  3.18146  2.89801  2.37887  2.77519  2.98518  4.58477  3.61503
          0.03451  4.21622  3.95481  0.61958  0.77255  0.46857  0.98322
    165   1.66364  4.28377  3.63388  3.24739  4.26385  3.11545  4.26650  3.62849  3.24175  3.34372  4.18201  3.42527  3.52327  3.53870  3.56624  2.27946  1.33591  3.15879  5.62703  4.41463    213 t x - -
          2.68616  4.42230  2.77517  2.73128  3.46358  2.40508  3.72499  3.29352  2.67745  2.69359  4.24694  2.90351  2.73737  3.18151  2.89793  2.37884  2.77517  2.98514  4.58481  3.61508
          0.05975  2.97771  4.94867  1.21880  0.35039  0.47629  0.97043
    166   2.62034  4.48577  3.32072  2.74338  3.67263  3.52831  3.73585  3.03177  2.69381  2.73655  3.60943  3.11646  3.87181  3.04695  2.94801  2.59581  1.68181  2.67807  4.38249  3.80543    223 t x - -
          2.68618  4.42225  2.77519  2.73123  3.46354  2.40513  3.72494  3.29354  2.67741  2.69355  4.24690  2.90347  2.73739  3.18146  2.89801  2.37887  2.77519  2.98518  4.58477  3.61503
          0.02168  4.23813  4.96047  0.61958  0.77255  0.48576  0.95510
    167   2.63138  3.75868  3.65855  3.07915  3.38946  3.64068  3.83066  2.66070  2.92708  1.88284  3.37121  3.43812  4.01641  3.28171  2.20495  2.87464  2.86239  2.36224  4.67938  3.63824    224 l x - -
          2.68618  4.42225  2.77519  2.73123  3.46354  2.40513  3.72494  3.29354  2.67741  2.69355  4.24690  2.90347  2.73739  3.18146  2.89801  2.37887  2.77519  2.98518  4.58477  3.61503
          0.02168  4.23813  4.96047  0.61958  0.77255  0.48576  0.95510
    168   2.93368  5.44510  1.58711  2.25624  4.77392  3.22877  3.81608  4.28556  2.73793  3.78191  4.59575  1.61548  3.92379  2.96513  3.03157  2.85121  3.20938  3.85566  5.93322  4.46629    225 d x - -
          2.68618  4.42225  2.77519  2.73123  3.46354  2.40513  3.72494  3.29354  2.67741  2.69355  4.24690  2.90347  2.73739  3.18146  2.89801  2.37887  2.77519  2.98518  4.58477  3.61503
          0.02168  4.23813  4.96047  0.61958  0.77255  0.48576  0.95510
    169   2.51178  4.77594  2.61382  2.57949  4.42733  1.29591  3.94612  3.85772  2.81850  3.47102  4.30051  2.98267  3.88772  3.13357  3.18668  2.71578  2.80378  3.43609  5.69855  4.36604    226 g x - -
          2.68618  4.42225  2.77519  2.73123  3.46354  2.40513  3.72494  3.29354  2.67741  2.69355  4.24690  2.90347  2.73739  3.18146  2.89801  2.37887  2.77519  2.98518  4.58477  3.61503
          0.02168  4.23813  4.96047  0.61958  0.77255  0.48576  0.95510
    170   2.58761  5.03005  2.87283  2.07070  4.33354  3.42268  3.61181  3.72195  2.12251  3.31523  4.03790  2.86675  3.81555  2.48527  2.56241  2.53648  2.63540  2.91433  5.48649  4.10745    227 e x - -
          2.68618  4.42225  2.77519  2.73123  3.46354  2.40513  3.72494  3.29354  2.67741  2.69355  4.24690  2.90347  2.73739  3.18146  2.89801  2.37887  2.77519  2.98518  4.58477  3.61503
          0.02168  4.23813  4.96047  0.61958  0.77255  0.48576  0.95510
    171   2.36148  4.89865  2.91173  2.27802  4.16756  3.36415  3.64798  3.47470  2.40988  3.17502  3.97394  2.95787  2.38376  2.77176  2.58040  2.58746  2.81356  3.11920  5.39434  4.04474    228 e x - -
          2.68618  4.42225  2.77519  2.73123  3.46354  2.40513  3.72494  3.29354  2.67741  2.69355  4.24690  2.90347  2.73739  3.18146  2.89801  2.37887  2.77519  2.98518  4.58477  3.61503
          0.02168  4.23813  4.96047  0.61958  0.77255  0.48576  0.95510
    172   2.86376  4.29366  4.00206  3.77874  3.38680  4.03494  4.39230  1.96754  3.66609  1.42704  3.30549  4.01451  4.38111  3.90469  3.86655  3.27850  3.05938  1.61659  5.05297  3.86308    229 l x - -
          2.68618  4.42225  2.77519  2.73123  3.46354  2.40513  3.72494  3.29354  2.67741  2.69355  4.24690  2.90347  2.73739  3.18146  2.89801  2.37887  2.77519  2.98518  4.58477  3.61503
          0.02168  4.23813  4.96047  0.61958  0.77255  0.48576  0.95510
    173   2.30187  5.01011  2.68422  2.31308  4.30629  3.02108  3.45853  3.75758  2.37720  3.29643  4.07008  2.88128  2.73529  2.69743  2.73430  2.52857  2.63301  3.31174  5.47892  4.10066    230 a x - -
          2.68618  4.42225  2.77520  2.73123  3.46354  2.40513  3.72495  3.29354  2.67741  2.69351  4.24690  2.90347  2.73740  3.18146  2.89801  2.37887  2.77520  2.98518  4.58477  3.61503
          0.04460  3.59165  4.13116  0.55271  0.85659  0.48576  0.95510
    174   2.44268  4.89452  2.87449  2.35947  4.06086  3.07035  3.46692  3.58382  2.35046  3.05844  3.61922  2.94936  2.94190  2.69663  2.55146  2.59740  2.76339  2.94696  5.38195  4.02988    232 k x - -
          2.68618  4.42225  2.77519  2.73123  3.46354  2.40513  3.72494  3.29354  2.67741  2.69355  4.24690  2.90347  2.73739  3.18146  2.89801  2.37887  2.77519  2.98518  4.58477  3.61503
          0.02553  4.22903  4.54336  0.61958  0.77255  0.47843  0.96695
    175   2.56684  4.23829  3.32528  2.95797  3.04334  3.63170  3.90104  2.61156  3.02097  1.75055  3.30254  3.44076  3.52345  3.27050  3.32869  2.85272  2.84265  2.26409  4.83262  3.48412    233 l x - -
          2.68618  4.42225  2.77519  2.73123  3.46354  2.40513  3.72494  3.29354  2.67741  2.69355  4.24690  2.90347  2.73739  3.18146  2.89801  2.37887  2.77519  2.98518  4.58477  3.61503
          0.02536  4.23459  4.55145  0.61958  0.77255  0.48287  0.95974
    176   2.23581  4.94537  2.75495  2.27930  4.22063  3.14621  3.52156  3.62158  2.37441  3.13427  4.00644  2.91542  3.49078  2.69143  2.76048  2.41155  2.63481  2.94822  5.42349  4.05962    234 a x - -
          2.68615  4.42227  2.77522  2.73119  3.46356  2.40511  3.72497  3.29356  2.67743  2.69351  4.24692  2.90349  2.73742  3.18149  2.89796  2.37889  2.77512  2.98521  4.58479  3.61505
          0.06165  2.94206  4.95696  0.86823  0.54420  0.48290  0.95970
    177   2.51981  4.77549  1.92457  2.19436  4.42723  3.27475  3.62504  3.89669  2.36897  3.40486  4.16488  2.69396  3.49954  2.70663  2.73232  2.55310  2.86193  3.48679  5.56172  4.16184    240 d x - -
          2.68609  4.42232  2.77520  2.73127  3.46361  2.40498  3.72487  3.29361  2.67748  2.69361  4.24697  2.90339  2.73741  3.18148  2.89782  2.37894  2.77522  2.98522  4.58484  3.61510
          0.07295  2.75913  4.96047  1.43003  0.27352  0.48576  0.95510
    178   2.17014  4.67385  2.80818  2.41037  4.15542  3.33042  3.37733  3.58474  2.32623  2.96609  3.96064  2.89677  3.60810  2.68658  2.63489  2.60148  2.59074  2.97119  5.38362  4.03191    253 a x - -
          2.68618  4.42225  2.77519  2.73123  3.46354  2.40513  3.72494  3.29354  2.67741  2.69355  4.24690  2.90347  2.73739  3.18146  2.89801  2.37887  2.77519  2.98518  4.58477  3.61503
          0.02168  4.23813  4.96047  0.61958  0.77255  0.48576  0.95510
    179   2.40991  4.99527  2.64887  2.31522  4.29083  3.32102  3.37778  3.73523  2.43976  3.28979  4.07703  2.92120  2.24022  2.78394  2.84007  2.43333  2.78989  3.36474  5.48701  4.11499    254 p x - -
          2.68618  4.42225  2.77519  2.73123  3.46354  2.40513  3.72494  3.29354  2.67741  2.69355  4.24690  2.90347  2.73739  3.18146  2.89801  2.37887  2.77519  2.98518  4.58477  3.61503
          0.02581  4.23813  4.50620  0.61958  0.77255  0.48576  0.95510
    180   2.38200  4.21613  3.84871  3.27647  3.32765  3.69880  4.00846  2.48833  3.18147  1.53966  3.19956  3.58368  3.56503  3.45499  3.36588  2.95413  2.78955  2.24977  4.84622  3.64320    255 l x - -
          2.68618  4.42225  2.77519  2.73123  3.46354  2.40513  3.72494  3.29354  2.67741  2.69355  4.24690  2.90347  2.73739  3.18146  2.89801  2.37887  2.77519  2.98518  4.58477  3.61503
          0.02177  4.23409  4.95644  0.61958  0.77255  0.48247  0.96039
    181   2.09158  5.10164  2.56251  2.10028  4.41539  3.06429  3.57441  3.88166  2.39625  3.39692  4.16204  2.68893  3.72078  2.74780  2.75136  2.32120  2.90365  3.47768  5.56018  4.16260    256 a x - -
          2.68619  4.42226  2.77517  2.73124  3.46355  2.40513  3.72495  3.29355  2.67741  2.69356  4.24690  2.90347  2.73737  3.18147  2.89801  2.37887  2.77517  2.98515  4.58478  3.61504
          0.03243  3.69278  4.96047  0.74410  0.64467  0.48576  0.95510
    182   2.51185  5.07641  2.75885  2.00037  4.39586  3.38199  3.32172  3.86163  2.26779  3.15177  3.89538  2.89258  3.80836  2.24333  2.60452  2.57485  2.84067  3.45343  5.52265  4.13139    261 e x - -
          2.68618  4.42225  2.77519  2.73123  3.46354  2.40513  3.72494  3.29354  2.67741  2.69355  4.24690  2.90347  2.73739  3.18146  2.89801  2.37887  2.77519  2.98518  4.58477  3.61503
          0.02168  4.23813  4.96047  0.61958  0.77255  0.48576  0.95510
    183   2.44170  3.89374  3.84236  3.17871  3.27009  3.54833  3.95479  2.36393  3.14652  1.86943  3.10275  3.55729  4.04137  3.30600  3.37864  2.68228  2.60647  2.19545  4.76163  3.55778    262 l x - -
          2.68618  4.42225  2.77519  2.73123  3.46354  2.40513  3.72494  3.29354  2.67741  2.69355  4.24690  2.90347  2.73739  3.18146  2.89801  2.37887  2.77519  2.98518  4.58477  3.61503
          0.02168  4.23813  4.96047  0.61958  0.77255  0.48576  0.95510
    184   1.85022  1.97000  3.90054  3.46982  4.13152  2.43986  4.34780  3.52132  3.41679  3.23122  4.07824  3.43259  3.83283  3.67999  3.69544  1.68057  2.79212  3.02544  5.53431  4.34735    263 s x - -
          2.68618  4.42225  2.77519  2.73123  3.46354  2.40513  3.72494  3.29354  2.67741  2.69355  4.24690  2.90347  2.73739  3.18146  2.89801  2.37887  2.77519  2.98518  4.58477  3.61503
          0.02168  4.23813  4.96047  0.61958  0.77255  0.48576  0.95510
    185   1.95311  4.30795  4.24809  3.67724  3.28152  3.98769  4.32456  2.16475  3.57750  1.55723  3.04931  3.93865  4.33197  3.81016  3.79545  3.28522  3.04074  1.93681  5.01004  3.83336    264 l x - -
          2.68618  4.42225  2.77519  2.73123  3.46354  2.40513  3.72494  3.29354  2.67741  2.69355  4.24690  2.90347  2.73739  3.18146  2.89801  2.37887  2.77519  2.98518  4.58477  3.61503
          0.02168  4.23813  4.96047  0.61958  0.77255  0.48576  0.95510
    186   1.40088  4.35431  3.51129  3.06382  4.20934  2.20431  4.12908  3.61288  3.06476  3.28397  4.11173  3.14367  3.82972  3.36820  3.43541  2.19698  2.54629  2.86208  5.55339  4.31354    265 a x - -
          2.68618  4.42225  2.77519  2.73123  3.46354  2.40513  3.72494  3.29354  2.67741  2.69355  4.24690  2.90347  2.73739  3.18146  2.89801  2.37887  2.77519  2.98518  4.58477  3.61503
          0.02168  4.23813  4.96047  0.61958  0.77255  0.48576  0.95510
    187   2.29683  4.29376  3.60616  3.33950  4.39571  2.79993  4.38485  3.72970  3.36613  3.48466  4.33324  3.47217  3.84769  3.67472  3.65204  2.44758  0.93718  3.22707  5.75953  4.55606    266 t x - -
          2.68618  4.42225  2.77519  2.73123  3.46354  2.40513  3.72494  3.29354  2.67741  2.69355  4.24690  2.90347  2.73739  3.18146  2.89801  2.37887  2.77519  2.98518  4.58477  3.61503
          0.02168  4.23813  4.96047  0.61958  0.77255  0.48576  0.95510
    188   3.55437  4.96545  4.36184  4.04938  2.12176  4.27945  3.64533  3.50383  3.90986  2.92955  4.13561  4.02098  4.67491  4.05742  4.04953  3.40408  3.81723  3.36924  3.85504  0.72957    267 y x - -
          2.68618  4.42225  2.77519  2.73123  3.46354  2.40513  3.72494  3.29354  2.67741  2.69355  4.24690  2.90347  2.73739  3.18146  2.89801  2.37887  2.77519  2.98518  4.58477  3.61503
          0.02168  4.23813  4.96047  0.61958  0.77255  0.48576  0.95510
    189   3.28252  4.61332  4.92338  4.35148  3.11814  4.53976  4.85093  1.67753  4.20787  0.95447  2.94295  4.57225  4.75440  4.32718  4.10783  3.87740  3.50635  2.21596  5.20603  4.11228    268 l x - -
          2.68618  4.42225  2.77519  2.73123  3.46354  2.40513  3.72494  3.29354  2.67741  2.69355  4.24690  2.90347  2.73739  3.18146  2.89801  2.37887  2.77519  2.98518  4.58477  3.61503
          0.02168  4.23813  4.96047  0.61958  0.77255  0.48576  0.95510
    190   2.95835  5.14638  2.68744  2.52034  4.06567  3.48454  1.28555  3.92333  2.58937  3.46675  4.34587  2.76911  4.01277  2.92317  2.95692  2.94858  3.22223  3.58753  5.40318  3.93960    269 h x - -
          2.68618  4.42225  2.77519  2.73123  3.46354  2.40513  3.72494  3.29354  2.67741  2.69355  4.24690  2.90347  2.73739  3.18146  2.89801  2.37887  2.77519  2.98518  4.58477  3.61503
          0.02168  4.23813  4.96047  0.61958  0.77255  0.48576  0.95510
    191   2.50344  4.54350  3.13149  2.85611  4.31522  2.96072  3.76660  3.75055  2.94089  3.39604  4.23839  3.22724  1.24220  3.29270  3.30686  2.62267  2.71450  3.31556  5.62723  4.34890    270 p x - -
          2.68618  4.42225  2.77519  2.73123  3.46354  2.40513  3.72494  3.29354  2.67741  2.69355  4.24690  2.90347  2.73739  3.18146  2.89801  2.37887  2.77519  2.98518  4.58477  3.61503
          0.02168  4.23813  4.96047  0.61958  0.77255  0.48576  0.95510
    192   2.43564  4.80019  3.03740  2.50272  4.11950  3.11603  3.65395  3.53817  2.38747  3.13801  3.94946  3.00846  3.08222  2.84710  2.71522  2.40315  2.02865  3.19781  5.37455  4.04481    271 t x - -
          2.68618  4.42225  2.77519  2.73123  3.46354  2.40513  3.72494  3.29354  2.67741  2.69355  4.24690  2.90347  2.73739  3.18146  2.89801  2.37887  2.77519  2.98518  4.58477  3.61503
          0.02168  4.23813  4.96047  0.61958  0.77255  0.48576  0.95510
    193   2.61165  4.11136  3.15998  2.92531  2.80251  3.53201  3.46439  2.82760  2.83793  2.48229  3.43322  3.29043  3.97103  3.18022  2.95785  2.58442  2.79953  2.53092  2.84208  3.33467    272 l x - -
          2.68618  4.42225  2.77519  2.73123  3.46354  2.40513  3.72494  3.29354  2.67741  2.69355  4.24690  2.90347  2.73739  3.18146  2.89801  2.37887  2.77519  2.98518  4.58477  3.61503
          0.02168  4.23813  4.96047  0.61958  0.77255  0.48576  0.95510
    194   2.67929  4.09776  4.34765  3.75288  2.76247  3.81667  3.75236  2.27144  3.59748  1.53224  2.55400  3.87364  4.17100  3.77043  3.70350  3.11653  2.90992  2.22419  4.41628  3.15847    273 l x - -
          2.68609  4.42229  2.77523  2.73119  3.46358  2.40502  3.72498  3.29358  2.67744  2.69359  4.24693  2.90346  2.73737  3.18150  2.89804  2.37885  2.77523  2.98522  4.58481  3.61507
          0.05903  2.98951  4.96047  1.10591  0.40184  0.48576  0.95510
    195   2.04934  4.97859  2.82724  2.32993  4.26388  2.97394  3.46659  3.70906  2.30939  3.22077  3.82119  2.79450  3.74578  2.63966  2.71960  2.47721  2.80867  3.26407  5.44919  4.07842    280 a x - -
          2.68618  4.42225  2.77519  2.73123  3.46354  2.40513  3.72494  3.29354  2.67741  2.69355  4.24690  2.90347  2.73739  3.18146  2.89801  2.37887  2.77519  2.98518  4.58477  3.61503
          0.03652  4.23813  3.84319  0.61958  0.77255  0.48576  0.95510
    196   2.64123  5.16248  1.96353  2.17364  4.48461  3.35358  3.54388  3.96214  2.36884  3.45718  4.21461  2.57560  3.74752  2.41499  2.79664  2.61973  2.83720  3.36461  5.60419  4.19390    281 d x - -
          2.68618  4.42225  2.77519  2.73123  3.46354  2.40513  3.72494  3.29354  2.67741  2.69355  4.24690  2.90347  2.73739  3.18146  2.89801  2.37887  2.77519  2.98518  4.58477  3.61503
          0.03648  4.22361  3.85466  0.61958  0.77255  0.47419  0.97390
    197   2.35589  4.99793  2.52840  2.23661  4.30178  3.16428  3.62122  3.74372  2.47878  3.30696  4.10323  2.91792  2.11704  2.81996  2.97794  2.67665  2.89158  3.23262  5.51249  4.13991    282 p x - -
          2.68618  4.42225  2.77520  2.73123  3.46354  2.40513  3.72494  3.29354  2.67739  2.69355  4.24690  2.90347  2.73740  3.18146  2.89801  2.37887  2.77520  2.98518  4.58477  3.61503
          0.05669  3.79695  3.42124  0.57848  0.82269  0.47462  0.97319
    198   2.29000  5.04064  2.55608  2.11619  4.34896  3.32284  3.55498  3.80972  2.33936  3.12496  3.85239  2.79980  3.54648  2.58079  2.64918  2.59222  2.68179  3.41149  5.49571  4.10802    284 e x - -
          2.68618  4.42225  2.77519  2.73123  3.46354  2.40513  3.72494  3.29354  2.67741  2.69355  4.24690  2.90347  2.73739  3.18146  2.89801  2.37887  2.77519  2.98518  4.58477  3.61503
          0.02843  4.21260  4.32560  0.61958  0.77255  0.46588  0.98774
    199   2.17934  3.55034  4.09829  3.51236  3.14212  3.72757  4.03908  2.10260  3.39074  2.07459  3.16809  3.71592  4.00600  3.46476  3.50198  2.94458  2.80135  1.91283  4.71665  3.52490    285 v x - -
          2.68618  4.42225  2.77519  2.73123  3.46354  2.40513  3.72494  3.29354  2.67741  2.69355  4.24690  2.90347  2.73739  3.18146  2.89801  2.37887  2.77519  2.98518  4.58477  3.61503
          0.02181  4.23223  4.95457  0.61958  0.77255  0.48097  0.96281
    200   2.11259  4.68332  3.12136  2.56083  3.82731  2.95362  3.58544  3.24851  2.51325  2.74589  3.76583  3.03637  3.80324  2.80125  2.38839  2.68034  2.79459  2.86505  5.07216  3.73298    286 a x - -
          2.68618  4.42225  2.77519  2.73123  3.46354  2.40513  3.72494  3.29354  2.67741  2.69355  4.24690  2.90347  2.73739  3.18146  2.89801  2.37887  2.77519  2.98518  4.58477  3.61503
          0.02168  4.23813  4.96047  0.61958  0.77255  0.48576  0.95510
    201   2.28655  4.98172  2.70741  2.18207  4.26823  3.18853  3.61894  3.71459  2.28186  3.22003  3.38614  2.84181  3.81623  2.66928  2.69009  2.53183  2.69184  3.13020  5.45124  4.07904    287 e x - -
          2.68618  4.42225  2.77519  2.73123  3.46354  2.40513  3.72494  3.29354  2.67741  2.69355  4.24690  2.90347  2.73739  3.18146  2.89801  2.37887  2.77519  2.98518  4.58477  3.61503
          0.02168  4.23813  4.96047  0.61958  0.77255  0.48576  0.95510
    202   1.97883  4.46332  3.14035  2.65459  3.93998  3.23466  3.78040  3.33525  2.63555  2.95338  3.82450  3.09221  2.36127  2.97585  2.88623  2.59255  2.67934  2.81386  5.27071  3.97956    288 a x - -
          2.68618  4.42225  2.77519  2.73123  3.46354  2.40513  3.72494  3.29354  2.67741  2.69355  4.24690  2.90347  2.73739  3.18146  2.89801  2.37887  2.77519  2.98518  4.58477  3.61503
          0.02168  4.23813  4.96047  0.61958  0.77255  0.48576  0.95510
    203   3.51010  4.79850  4.73423  4.33027  1.76686  4.39801  3.66651  3.23515  4.16026  2.59195  3.50957  4.15741  4.70570  4.17185  4.20662  3.73377  3.72893  3.13757  1.25523  1.96539    289 w x - -
          2.68618  4.42225  2.77519  2.73123  3.46354  2.40513  3.72494  3.29354  2.67741  2.69355  4.24690  2.90347  2.73739  3.18146  2.89801  2.37887  2.77519  2.98518  4.58477  3.61503
          0.02751  4.23813  4.36629  0.61958  0.77255  0.48576  0.95510
    204   2.52826  4.63546  3.15677  2.54067  3.82838  3.36439  3.11333  3.17438  2.54207  2.31209  3.35848  3.05814  3.88414  2.47723  2.86691  2.71443  2.60781  2.82527  5.17086  3.87878    290 l x - -
          2.68618  4.42225  2.77519  2.73123  3.46354  2.40513  3.72494  3.29354  2.67741  2.69355  4.24690  2.90347  2.73739  3.18146  2.89801  2.37887  2.77519  2.98518  4.58477  3.61503
          0.02180  4.23242  4.95477  0.61958  0.77255  0.48113  0.96256
    205   2.09724  4.95751  2.83399  2.39114  4.15195  3.31931  3.57253  3.68005  2.34981  3.23863  4.02579  2.85602  3.82961  2.73490  2.23601  2.42269  2.73416  3.31722  5.43813  4.07645    291 a x - -
          2.68618  4.42225  2.77519  2.73123  3.46354  2.40513  3.72494  3.29354  2.67741  2.69355  4.24690  2.90347  2.73739  3.18146  2.89801  2.37887  2.77519  2.98518  4.58477  3.61503
          0.02168  4.23813  4.96047  0.61958  0.77255  0.48576  0.95510
    206   1.67005  4.33964  4.11954  3.57729  3.57394  3.87802  4.36340  2.17366  3.48641  2.22574  3.42148  3.86083  4.30074  3.77299  3.75849  3.20101  3.00900  1.54562  5.20566  3.99630    292 v x - -
          2.68618  4.42225  2.77519  2.73123  3.46354  2.40513  3.72494  3.29354  2.67741  2.69355  4.24690  2.90347  2.73739  3.18146  2.89801  2.37887  2.77519  2.98518  4.58477  3.61503
          0.02168  4.23813  4.96047  0.61958  0.77255  0.48576  0.95510
    207   1.80015  3.84949  3.90180  3.33682  3.37927  3.62686  4.05540  2.37355  3.25170  2.27939  3.35934  3.61490  4.01927  3.51356  3.51101  2.84925  2.67030  1.92197  4.88689  3.68129    293 a x - -
          2.68618  4.42225  2.77519  2.73123  3.46354  2.40513  3.72494  3.29354  2.67741  2.69355  4.24690  2.90347  2.73739  3.18146  2.89801  2.37887  2.77519  2.98518  4.58477  3.61503
          0.02168  4.23813  4.96047  0.61958  0.77255  0.48576  0.95510
    208   2.39658  4.98330  2.90173  2.21780  4.27096  2.94701  3.61966  3.59349  2.31694  3.17073  4.04109  2.84146  3.78421  2.51381  2.73322  2.35662  2.56459  3.22997  5.45302  4.08096    294 e x - -
          2.68618  4.42225  2.77519  2.73123  3.46354  2.40513  3.72494  3.29354  2.67741  2.69355  4.24690  2.90347  2.73739  3.18146  2.89801  2.37887  2.77519  2.98518  4.58477  3.61503
          0.02168  4.23813  4.96047  0.61958  0.77255  0.48576  0.95510
    209   2.52324  5.04376  2.80735  2.23818  4.35018  2.74431  3.47719  3.80875  2.31858  2.94685  4.09584  2.78551  3.69438  2.54311  2.46445  2.45519  2.82895  3.41367  5.49929  4.11428    295 e x - -
          2.68618  4.42225  2.77519  2.73123  3.46354  2.40513  3.72494  3.29354  2.67741  2.69355  4.24690  2.90347  2.73739  3.18146  2.89801  2.37887  2.77519  2.98518  4.58477  3.61503
          0.02168  4.23813  4.96047  0.61958  0.77255  0.48576  0.95510
    210   1.89868  4.07257  3.67133  3.10936  2.52572  3.57359  3.93670  2.72921  3.04598  2.45656  3.40384  3.44735  3.07020  3.32887  3.35541  2.61224  2.84330  2.40577  4.89039  3.67000    296 a x - -
          2.68618  4.42225  2.77519  2.73123  3.46354  2.40513  3.72494  3.29354  2.67741  2.69355  4.24690  2.90347  2.73739  3.18146  2.89801  2.37887  2.77519  2.98518  4.58477  3.61503
          0.02168  4.23813  4.96047  0.61958  0.77255  0.48576  0.95510
    211   0.99791  4.41076  3.45318  3.09861  4.11874  3.10223  4.14959  3.41032  2.94475  2.98455  4.06705  3.38304  3.91130  3.41865  3.29445  2.68129  2.91528  3.04874  5.49995  4.25761    297 a x - -
          2.68618  4.42225  2.77519  2.73123  3.46354  2.40513  3.72494  3.29354  2.67741  2.69355  4.24690  2.90347  2.73739  3.18146  2.89801  2.37887  2.77519  2.98518  4.58477  3.61503
          0.02168  4.23813  4.96047  0.61958  0.77255  0.48576  0.95510
    212   2.10324  4.27940  3.69203  3.31259  4.26905  3.12312  4.30964  3.58134  3.28912  3.34081  4.19263  3.46419  3.84290  3.59147  3.59852  2.04198  1.15873  3.01645  5.64477  4.43683    298 t x - -
          2.68618  4.42225  2.77519  2.73123  3.46354  2.40513  3.72494  3.29354  2.67741  2.69355  4.24690  2.90347  2.73739  3.18146  2.89801  2.37887  2.77519  2.98518  4.58477  3.61503
          0.02168  4.23813  4.96047  0.61958  0.77255  0.48576  0.95510
    213   2.68009  4.09486  4.36494  3.76915  3.02714  3.82252  4.12523  2.21781  3.61067  1.58917  3.06918  3.88575  4.10214  3.69654  3.71300  3.12347  2.91101  1.87043  3.57466  3.23689    299 l x - -
          2.68618  4.42225  2.77519  2.73123  3.46354  2.40513  3.72494  3.29354  2.67741  2.69355  4.24690  2.90347  2.73739  3.18146  2.89801  2.37887  2.77519  2.98518  4.58477  3.61503
          0.02168  4.23813  4.96047  0.61958  0.77255  0.48576  0.95510
    214   3.47053  5.25162  4.00318  3.45623  4.70260  3.86647  4.16102  4.28453  2.47947  3.73379  4.73759  3.78074  4.36330  3.37482  0.53988  3.54556  3.71913  3.99567  5.64360  4.56556    300 R x - -
          2.68618  4.42225  2.77519  2.73123  3.46354  2.40513  3.72494  3.29354  2.67741  2.69355  4.24690  2.90347  2.73739  3.18146  2.89801  2.37887  2.77519  2.98518  4.58477  3.61503
          0.02168  4.23813  4.96047  0.61958  0.77255  0.48576  0.95510
    215   2.91646  4.34520  4.41602  3.83282  3.13895  4.06238  4.35970  2.20132  3.69979  1.80609  1.48900  4.05211  4.37724  3.89105  3.86176  3.36419  3.00362  2.20427  4.46160  3.76778    301 m x - -
          2.68618  4.42225  2.77519  2.73123  3.46354  2.40513  3.72494  3.29354  2.67741  2.69355  4.24690  2.90347  2.73739  3.18146  2.89801  2.37887  2.77519  2.98518  4.58477  3.61503
          0.02168  4.23813  4.96047  0.61958  0.77255  0.48576  0.95510
    216   2.62036  4.09597  4.07765  3.49183  2.63013  3.72045  3.92337  2.49154  3.36749  1.59750  2.86946  3.31146  4.08850  3.49545  3.54727  2.89393  2.85216  2.33288  4.09190  3.45562    302 l x - -
          2.68618  4.42225  2.77519  2.73123  3.46354  2.40513  3.72494  3.29354  2.67741  2.69355  4.24690  2.90347  2.73739  3.18146  2.89801  2.37887  2.77519  2.98518  4.58477  3.61503
          0.02168  4.23813  4.96047  0.61958  0.77255  0.48576  0.95510
    217   3.18545  4.90824  3.93258  3.88564  4.99027  0.33704  4.96727  4.69497  4.11566  4.29645  5.28636  4.09873  4.30930  4.41156  4.29630  3.37023  3.69460  4.15223  5.97260  5.10995    303 G x - -
          2.68618  4.42225  2.77519  2.73123  3.46354  2.40513  3.72494  3.29354  2.67741  2.69355  4.24690  2.90347  2.73739  3.18146  2.89801  2.37887  2.77519  2.98518  4.58477  3.61503
          0.02168  4.23813  4.96047  0.61958  0.77255  0.48576  0.95510
    218   1.60792  4.28030  3.65102  3.38509  4.50284  3.05646  4.43707  3.88973  3.43835  3.61471  4.44609  3.48363  3.82729  3.71932  3.73114  1.02917  2.84496  3.31739  5.85268  4.64610    304 s x - -
          2.68618  4.42225  2.77519  2.73123  3.46354  2.40513  3.72494  3.29354  2.67741  2.69355  4.24690  2.90347  2.73739  3.18146  2.89801  2.37887  2.77519  2.98518  4.58477  3.61503
          0.02168  4.23813  4.96047  0.61958  0.77255  0.48576  0.95510
    219   1.71453  4.32701  3.58938  3.42132  4.62102  0.97242  4.53020  4.01310  3.57365  3.74232  4.58292  3.52226  3.86424  3.83057  3.85005  2.57876  2.91434  3.41334  5.94446  4.77133    305 g x - -
          2.68618  4.42225  2.77519  2.73123  3.46354  2.40513  3.72494  3.29354  2.67741  2.69355  4.24690  2.90347  2.73739  3.18146  2.89801  2.37887  2.77519  2.98518  4.58477  3.61503
          0.02168  4.23813  4.96047  0.61958  0.77255  0.48576  0.95510
    220   2.38223  4.32657  3.55914  3.33344  4.49348  3.08296  4.41817  3.89455  3.38574  3.62279  4.47622  3.46846  3.85105  3.70062  3.67233  0.82569  2.52258  3.33982  5.84724  4.61590    306 s x - -
          2.68618  4.42225  2.77519  2.73123  3.46354  2.40513  3.72494  3.29354  2.67741  2.69355  4.24690  2.90347  2.73739  3.18146  2.89801  2.37887  2.77519  2.98518  4.58477  3.61503
          0.02168  4.23813  4.96047  0.61958  0.77255  0.48576  0.95510
    221   2.89326  2.38225  4.65813  4.08448  3.35953  4.13264  4.51665  1.90155  3.94301  2.03777  2.68702  4.21456  4.46312  4.12817  4.05803  3.45649  3.13285  1.44810  5.04778  3.87160    307 v x - -
          2.68618  4.42225  2.77519  2.73123  3.46354  2.40513  3.72494  3.29354  2.67741  2.69355  4.24690  2.90347  2.73739  3.18146  2.89801  2.37887  2.77519  2.98518  4.58477  3.61503
          0.02168  4.23813  4.96047  0.61958  0.77255  0.48576  0.95510
    222   3.21155  5.74971  0.78284  2.10276  5.05978  3.36013  4.00571  4.61309  3.11991  4.12962  5.04080  2.84936  4.03157  3.19684  3.75282  3.07732  3.52834  4.18450  6.24144  4.73483    308 d x - -
          2.68618  4.42225  2.77519  2.73123  3.46354  2.40513  3.72494  3.29354  2.67741  2.69355  4.24690  2.90347  2.73739  3.18146  2.89801  2.37887  2.77519  2.98518  4.58477  3.61503
          0.02168  4.23813  4.96047  0.61958  0.77255  0.48576  0.95510
    223   2.81000  4.12409  4.55911  4.00329  3.27852  4.18757  4.60461  2.29482  3.83768  0.91324  2.88320  4.23101  4.52654  4.06175  4.01164  3.52749  3.31442  2.27945  5.15357  4.01810    309 l x - -
          2.68618  4.42225  2.77519  2.73123  3.46354  2.40513  3.72494  3.29354  2.67741  2.69355  4.24690  2.90347  2.73739  3.18146  2.89801  2.37887  2.77519  2.98518  4.58477  3.61503
          0.02168  4.23813  4.96047  0.61958  0.77255  0.48576  0.95510
    224   1.42936  4.34070  3.55086  3.06235  4.00802  2.30290  4.07744  3.36413  3.03295  3.07668  3.71630  3.35256  3.85999  3.34124  3.39411  2.29194  2.73109  2.62776  5.39008  4.15437    310 a x - -
          2.68618  4.42225  2.77519  2.73123  3.46354  2.40513  3.72494  3.29354  2.67741  2.69355  4.24690  2.90347  2.73739  3.18146  2.89801  2.37887  2.77519  2.98518  4.58477  3.61503
          0.02168  4.23813  4.96047  0.61958  0.77255  0.48576  0.95510
    225   2.35854  4.72045  2.82690  2.41480  4.20592  2.83077  3.63671  3.64174  2.40900  3.13399  3.99810  2.71011  3.82505  2.76608  2.36668  2.30271  2.74627  3.28317  5.16150  4.05781    311 s x - -
          2.68618  4.42225  2.77519  2.73123  3.46354  2.40513  3.72494  3.29354  2.67741  2.69355  4.24690  2.90347  2.73739  3.18146  2.89801  2.37887  2.77519  2.98518  4.58477  3.61503
          0.02168  4.23813  4.96047  0.61958  0.77255  0.48576  0.95510
    226   3.05074  4.44719  4.83742  4.32684  3.73568  4.45096  5.03284  1.62529  4.21831  2.26447  3.54705  4.53334  4.78678  4.49186  4.42217  3.82471  3.11252  0.89389  5.61445  4.40642    312 v x - -
          2.68618  4.42225  2.77519  2.73123  3.46354  2.40513  3.72494  3.29354  2.67741  2.69355  4.24690  2.90347  2.73739  3.18146  2.89801  2.37887  2.77519  2.98518  4.58477  3.61503
          0.02168  4.23813  4.96047  0.61958  0.77255  0.48576  0.95510
    227   0.82218  4.27067  3.79483  3.49817  4.26750  3.13117  4.45115  3.43878  3.45876  3.22946  4.24258  3.56657  3.88349  3.77209  3.71673  2.46195  2.87355  2.91109  5.70418  4.48470    313 a x - -
          2.68618  4.42225  2.77519  2.73123  3.46354  2.40513  3.72494  3.29354  2.67741  2.69355  4.24690  2.90347  2.73739  3.18146  2.89801  2.37887  2.77519  2.98518  4.58477  3.61503
          0.02168  4.23813  4.96047  0.61958  0.77255  0.48576  0.95510
    228   2.44100  4.91588  2.24107  2.17225  4.39515  3.33738  3.50751  3.86128  2.36767  3.29771  4.13221  2.88736  3.81082  2.39233  2.81499  2.42205  2.65459  3.45521  5.53225  4.13777    314 e x - -
          2.68618  4.42225  2.77519  2.73123  3.46354  2.40513  3.72494  3.29354  2.67741  2.69355  4.24690  2.90347  2.73739  3.18146  2.89801  2.37887  2.77519  2.98518  4.58477  3.61503
          0.02168  4.23813  4.96047  0.61958  0.77255  0.48576  0.95510
    229   2.54965  4.51542  3.19477  3.10071  4.56967  0.81038  4.37140  4.12335  3.34487  3.78019  4.64721  3.37891  3.92165  3.48586  3.65782  2.60229  3.04202  3.55512  5.88606  4.61474    315 g x - -
          2.68618  4.42225  2.77519  2.73123  3.46354  2.40513  3.72494  3.29354  2.67741  2.69355  4.24690  2.90347  2.73739  3.18146  2.89801  2.37887  2.77519  2.98518  4.58477  3.61503
          0.02168  4.23813  4.96047  0.61958  0.77255  0.48576  0.95510
    230   2.63668  5.05914  2.84007  2.04577  4.37190  3.21295  3.55593  3.66459  2.31044  3.34868  4.11001  2.83292  3.81184  2.51432  2.28911  2.49309  2.59699  3.32576  5.50991  4.12331    316 e x - -
          2.68618  4.42225  2.77519  2.73123  3.46354  2.40513  3.72494  3.29354  2.67741  2.69355  4.24690  2.90347  2.73739  3.18146  2.89801  2.37887  2.77519  2.98518  4.58477  3.61503
          0.02168  4.23813  4.96047  0.61958  0.77255  0.48576  0.95510
    231   2.57330  3.74262  4.30522  3.70715  3.04436  3.75219  3.89526  2.15626  3.54774  1.58084  2.94157  3.81973  4.11678  3.72821  3.65126  3.01843  2.71913  2.18328  3.99267  3.40337    317 l x - -
          2.68618  4.42225  2.77519  2.73123  3.46354  2.40513  3.72494  3.29354  2.67741  2.69355  4.24690  2.90347  2.73739  3.18146  2.89801  2.37887  2.77519  2.98518  4.58477  3.61503
          0.02168  4.23813  4.96047  0.61958  0.77255  0.48576  0.95510
    232   2.81583  5.15636  2.10981  2.36156  4.58662  1.33574  3.45512  4.09266  2.83157  3.65158  4.48682  2.90786  3.92541  3.05707  3.35145  2.77517  3.16423  3.68060  5.82946  4.40823    318 g x - -
          2.68618  4.42225  2.77519  2.73123  3.46354  2.40513  3.72494  3.29354  2.67741  2.69355  4.24690  2.90347  2.73739  3.18146  2.89801  2.37887  2.77519  2.98518  4.58477  3.61503
          0.02168  4.23813  4.96047  0.61958  0.77255  0.48576  0.95510
    233   1.96915  2.97315  4.03978  3.47247  3.32355  3.34839  4.09342  2.48914  3.36673  2.10981  3.23353  3.69472  4.09635  3.60810  3.58180  2.98464  2.85529  1.85705  4.84268  3.64590    319 v x - -
          2.68618  4.42225  2.77519  2.73123  3.46354  2.40513  3.72494  3.29354  2.67741  2.69355  4.24690  2.90347  2.73739  3.18146  2.89801  2.37887  2.77519  2.98518  4.58477  3.61503
          0.02168  4.23813  4.96047  0.61958  0.77255  0.48576  0.95510
    234   3.13228  4.56377  4.34028  3.83165  2.28050  4.10601  3.77672  2.91672  3.66288  2.34567  3.58793  3.92277  4.44464  3.84987  3.59337  3.41188  3.35839  2.78368  1.33437  2.37280    320 w x - -
          2.68618  4.42225  2.77519  2.73123  3.46354  2.40513  3.72494  3.29354  2.67741  2.69355  4.24690  2.90347  2.73739  3.18146  2.89801  2.37887  2.77519  2.98518  4.58477  3.61503
          0.02168  4.23813  4.96047  0.61958  0.77255  0.48576  0.95510
    235   2.58408  3.65427  4.44029  3.84279  2.09740  3.85914  4.18085  2.30621  3.67932  1.85701  2.52518  3.94265  4.20952  3.84280  3.76649  3.16408  2.90819  2.05193  4.72190  3.43607    321 l x - -
          2.68618  4.42225  2.77519  2.73123  3.46354  2.40513  3.72494  3.29354  2.67741  2.69355  4.24690  2.90347  2.73739  3.18146  2.89801  2.37887  2.77519  2.98518  4.58477  3.61503
          0.02168  4.23813  4.96047  0.61958  0.77255  0.48576  0.95510
    236   3.05673  5.20341  2.96539  2.67967  4.20847  3.57905  3.46218  4.02419  2.43692  3.50075  4.41714  3.16305  4.08233  1.04720  2.72838  3.05104  3.30704  3.69992  5.45540  4.05634    322 q x - -
          2.68618  4.42225  2.77519  2.73123  3.46354  2.40513  3.72494  3.29354  2.67741  2.69355  4.24690  2.90347  2.73739  3.18146  2.89801  2.37887  2.77519  2.98518  4.58477  3.61503
          0.02168  4.23813  4.96047  0.61958  0.77255  0.48576  0.95510
    237   2.68796  4.83847  3.10483  2.60527  4.02976  3.53238  1.68841  3.48851  2.39729  3.09246  3.93585  3.09222  3.87889  2.76744  2.63290  2.75416  2.89508  3.18870  4.90040  3.97944    323 h x - -
          2.68618  4.42225  2.77519  2.73123  3.46354  2.40513  3.72494  3.29354  2.67741  2.69355  4.24690  2.90347  2.73739  3.18146  2.89801  2.37887  2.77519  2.98518  4.58477  3.61503
          0.02168  4.23813  4.96047  0.61958  0.77255  0.48576  0.95510
    238   2.55672  4.76666  2.66169  2.55214  4.29800  3.13697  3.82159  3.72803  2.65896  3.29140  4.13704  3.03550  3.85332  2.98382  2.99300  1.41635  2.61593  3.33185  5.55069  4.21663    324 s x - -
          2.68618  4.42225  2.77519  2.73123  3.46354  2.40513  3.72494  3.29354  2.67741  2.69355  4.24690  2.90347  2.73739  3.18146  2.89801  2.37887  2.77519  2.98518  4.58477  3.61503
          0.02168  4.23813  4.96047  0.61958  0.77255  0.48576  0.95510
    239   2.50595  2.82580  4.16754  3.61348  3.37750  3.58739  4.19099  2.42948  3.49286  2.25983  3.36042  3.77928  3.99831  3.72716  3.68223  2.95150  2.63098  1.44455  4.91126  3.71834    325 v x - -
          2.68618  4.42225  2.77519  2.73123  3.46354  2.40513  3.72494  3.29354  2.67741  2.69355  4.24690  2.90347  2.73739  3.18146  2.89801  2.37887  2.77519  2.98518  4.58477  3.61503
          0.02168  4.23813  4.96047  0.61958  0.77255  0.48576  0.95510
    240   2.02672  4.79253  2.94814  2.50770  4.08198  3.36817  3.66217  3.48992  2.39864  3.00814  3.93550  3.02610  2.17331  2.85979  2.96723  2.70570  2.87136  3.16921  5.36077  4.04159    326 a x - -
          2.68618  4.42225  2.77519  2.73123  3.46354  2.40513  3.72494  3.29354  2.67741  2.69355  4.24690  2.90347  2.73739  3.18146  2.89801  2.37887  2.77519  2.98518  4.58477  3.61503
          0.02168  4.23813  4.96047  0.61958  0.77255  0.48576  0.95510
    241   2.40679  5.12594  2.09344  2.01668  4.44056  3.39740  3.64722  3.90866  2.42950  3.28469  4.19078  2.87784  3.21665  2.70990  2.92720  2.35746  2.92452  3.44885  5.58657  4.18430    327 e x - -
          2.68618  4.42225  2.77519  2.73123  3.46354  2.40513  3.72494  3.29354  2.67741  2.69355  4.24690  2.90347  2.73739  3.18146  2.89801  2.37887  2.77519  2.98518  4.58477  3.61503
          0.02168  4.23813  4.96047  0.61958  0.77255  0.48576  0.95510
    242   4.01541  5.24539  4.69509  4.50265  3.14013  4.17955  4.42751  4.07502  4.22911  3.39925  4.68828  4.58394  4.73013  4.59633  4.28714  4.21535  4.33788  3.97425  0.38804  3.12577    328 W x - -
          2.68618  4.42225  2.77519  2.73123  3.46354  2.40513  3.72494  3.29354  2.67741  2.69355  4.24690  2.90347  2.73739  3.18146  2.89801  2.37887  2.77519  2.98518  4.58477  3.61503
          0.02168  4.23813  4.96047  0.61958  0.77255  0.48576  0.95510
    243   3.43107  5.56618  0.50922  2.64309  5.00367  3.53219  4.31513  4.68567  3.47726  4.23288  5.23441  3.21241  4.21137  3.56532  4.03182  3.36225  3.78239  4.29024  6.09459  4.83584    329 D x - -
          2.68618  4.42225  2.77519  2.73123  3.46354  2.40513  3.72494  3.29354  2.67741  2.69355  4.24690  2.90347  2.73739  3.18146  2.89801  2.37887  2.77519  2.98518  4.58477  3.61503
          0.02168  4.23813  4.96047  0.61958  0.77255  0.48576  0.95510
    244   2.89666  4.60324  3.63766  3.10691  3.21429  3.75702  3.82181  3.13111  2.69485  2.66024  3.72260  3.48969  4.15250  3.25951  2.56287  3.08301  3.12673  2.92129  1.47235  3.26194    330 w x - -
          2.68618  4.42225  2.77519  2.73123  3.46354  2.40513  3.72494  3.29354  2.67741  2.69355  4.24690  2.90347  2.73739  3.18146  2.89801  2.37887  2.77519  2.98518  4.58477  3.61503
          0.02168  4.23813  4.96047  0.61958  0.77255  0.48576  0.95510
    245   2.96614  4.39488  4.41461  3.84183  2.85812  4.07613  4.21284  2.49376  3.69699  1.01240  2.99869  4.03265  4.38704  3.74986  3.85016  3.37683  3.19075  2.52102  4.21180  3.04917    331 l x - -
          2.68618  4.42225  2.77519  2.73123  3.46354  2.40513  3.72494  3.29354  2.67741  2.69355  4.24690  2.90347  2.73739  3.18146  2.89801  2.37887  2.77519  2.98518  4.58477  3.61503
          0.02168  4.23813  4.96047  0.61958  0.77255  0.48576  0.95510
    246   3.31364  4.99230  3.96229  3.86490  4.80334  3.65998  4.89767  4.46208  3.95741  4.04042  5.11593  4.12775  0.36252  4.33386  4.14714  3.49590  3.78623  4.06188  5.87146  4.93373    332 P x - -
          2.68618  4.42225  2.77519  2.73123  3.46354  2.40513  3.72494  3.29354  2.67741  2.69355  4.24690  2.90347  2.73739  3.18146  2.89801  2.37887  2.77519  2.98518  4.58477  3.61503
          0.02168  4.23813  4.96047  0.61958  0.77255  0.48576  0.95510
    247   3.18545  4.90824  3.93258  3.88564  4.99027  0.33704  4.96727  4.69497  4.11566  4.29645  5.28636  4.09873  4.30930  4.41156  4.29630  3.37023  3.69460  4.15223  5.97260  5.10995    333 G x - -
          2.68618  4.42225  2.77519  2.73123  3.46354  2.40513  3.72494  3.29354  2.67741  2.69355  4.24690  2.90347  2.73739  3.18146  2.89801  2.37887  2.77519  2.98518  4.58477  3.61503
          0.02168  4.23813  4.96047  0.61958  0.77255  0.48576  0.95510
    248   2.40886  4.60851  3.01142  2.39315  3.82380  3.45453  3.64448  3.57316  1.83584  3.15469  3.95717  2.94887  3.84370  2.67822  2.44613  2.62193  2.86887  3.09476  5.37508  3.80827    334 k x - -
          2.68618  4.42225  2.77519  2.73123  3.46354  2.40513  3.72494  3.29354  2.67741  2.69355  4.24690  2.90347  2.73739  3.18146  2.89801  2.37887  2.77519  2.98518  4.58477  3.61503
          0.02168  4.23813  4.96047  0.61958  0.77255  0.48576  0.95510
    249   0.81658  4.25390  3.72211  3.47839  4.47162  2.46786  4.49269  3.79459  3.52850  3.56617  4.41489  3.52971  3.83590  3.79940  3.79452  2.52997  2.80779  3.19271  5.84352  4.65739    335 a x - -
          2.68618  4.42225  2.77519  2.73123  3.46354  2.40513  3.72494  3.29354  2.67741  2.69355  4.24690  2.90347  2.73739  3.18146  2.89801  2.37887  2.77519  2.98518  4.58477  3.61503
          0.02168  4.23813  4.96047  0.61958  0.77255  0.48576  0.95510
    250   3.48258  4.76439  5.15501  4.62319  3.24195  4.79502  5.14393  1.61560  4.45366  0.84851  3.03411  4.85995  4.96043  4.56392  4.54836  4.18257  3.71258  2.19327  5.37370  4.28656    336 l x - -
          2.68618  4.42225  2.77519  2.73123  3.46354  2.40513  3.72494  3.29354  2.67741  2.69355  4.24690  2.90347  2.73739  3.18146  2.89801  2.37887  2.77519  2.98518  4.58477  3.61503
          0.02168  4.23813  4.96047  0.61958  0.77255  0.48576  0.95510
    251   3.24586  4.52357  5.04910  4.54862  3.70412  4.66693  5.24463  1.58398  4.43804  2.09290  3.49732  4.75469  4.94558  4.69429  4.62387  4.05910  3.50642  0.85122  5.70313  4.49619    337 v x - -
          2.68618  4.42225  2.77519  2.73123  3.46354  2.40513  3.72494  3.29354  2.67741  2.69355  4.24690  2.90347  2.73739  3.18146  2.89801  2.37887  2.77519  2.98518  4.58477  3.61503
          0.02168  4.23813  4.96047  0.61958  0.77255  0.48576  0.95510
    252   2.55951  4.97202  2.97868  1.78859  4.25487  3.40810  3.46158  3.64132  2.32482  2.80462  4.03437  2.95611  3.84630  2.72089  2.41754  2.66541  2.79991  3.30056  5.43665  4.08580    338 e x - -
          2.68618  4.42225  2.77519  2.73123  3.46354  2.40513  3.72494  3.29354  2.67741  2.69355  4.24690  2.90347  2.73739  3.18146  2.89801  2.37887  2.77519  2.98518  4.58477  3.61503
          0.02168  4.23813  4.96047  0.61958  0.77255  0.48576  0.95510
    253   1.36414  4.27270  3.61151  3.38433  4.56150  1.32033  4.46530  3.97429  3.49679  3.67635  4.49050  3.47756  3.81908  3.75082  3.78982  2.39311  2.84231  3.36363  5.90054  4.70837    339 g x - -
          2.68618  4.42225  2.77519  2.73123  3.46354  2.40513  3.72494  3.29354  2.67741  2.69355  4.24690  2.90347  2.73739  3.18146  2.89801  2.37887  2.77519  2.98518  4.58477  3.61503
          0.02168  4.23813  4.96047  0.61958  0.77255  0.48576  0.95510
    254   1.22992  4.29906  3.98794  3.56212  3.88500  3.42687  4.42140  2.64060  3.48329  2.73618  3.81196  3.71380  4.06699  3.78435  3.74910  2.80372  2.96466  1.74657  5.44542  4.22940    340 a x - -
          2.68618  4.42225  2.77519  2.73123  3.46354  2.40513  3.72494  3.29354  2.67741  2.69355  4.24690  2.90347  2.73739  3.18146  2.89801  2.37887  2.77519  2.98518  4.58477  3.61503
          0.02168  4.23813  4.96047  0.61958  0.77255  0.48576  0.95510
    255   2.70812  4.59290  3.55078  3.48313  4.72162  0.56693  4.65680  4.31652  3.72074  3.99264  4.89841  3.67521  4.04819  4.00740  3.97141  2.80700  3.22625  3.72922  5.94263  4.81411    341 G x - -
          2.68618  4.42225  2.77519  2.73123  3.46354  2.40513  3.72494  3.29354  2.67741  2.69355  4.24690  2.90347  2.73739  3.18146  2.89801  2.37887  2.77519  2.98518  4.58477  3.61503
          0.02168  4.23813  4.96047  0.61958  0.77255  0.48576  0.95510
    256   3.18545  4.90824  3.93258  3.88564  4.99027  0.33704  4.96727  4.69497  4.11566  4.29645  5.28636  4.09873  4.30930  4.41156  4.29630  3.37023  3.69460  4.15223  5.97260  5.10995    342 G x - -
          2.68618  4.42225  2.77519  2.73123  3.46354  2.40513  3.72494  3.29354  2.67741  2.69355  4.24690  2.90347  2.73739  3.18146  2.89801  2.37887  2.77519  2.98518  4.58477  3.61503
          0.02168  4.23813  4.96047  0.61958  0.77255  0.48576  0.95510
    257   2.25985  4.89520  2.53458  2.37574  4.15517  3.43925  3.54832  3.55362  2.35917  3.13519  3.91448  2.95387  3.83186  2.77679  2.61807  2.54309  2.56177  2.72227  5.38446  4.03348    343 a x - -
          2.68618  4.42225  2.77519  2.73123  3.46354  2.40513  3.72494  3.29354  2.67741  2.69355  4.24690  2.90347  2.73739  3.18146  2.89801  2.37887  2.77519  2.98518  4.58477  3.61503
          0.02168  4.23813  4.96047  0.61958  0.77255  0.48576  0.95510
    258   1.78311  3.17133  3.73524  3.20995  3.68378  2.98225  4.07582  2.89341  3.14989  2.76137  3.64902  3.46379  3.92009  3.43212  3.46049  2.58627  1.87823  2.56912  5.13000  3.91710    344 a x - -
          2.68618  4.42225  2.77519  2.73123  3.46354  2.40513  3.72494  3.29354  2.67741  2.69355  4.24690  2.90347  2.73739  3.18146  2.89801  2.37887  2.77519  2.98518  4.58477  3.61503
          0.02168  4.23813  4.96047  0.61958  0.77255  0.48576  0.95510
    259   2.23534  4.95909  2.66935  2.22597  4.23793  3.23729  3.52108  3.22604  2.35388  3.21366  4.01843  2.92786  3.82052  2.67497  2.52381  2.59273  2.68849  3.12807  5.43360  4.06722    345 e x - -
          2.68618  4.42225  2.77519  2.73123  3.46354  2.40513  3.72494  3.29354  2.67741  2.69355  4.24690  2.90347  2.73739  3.18146  2.89801  2.37887  2.77519  2.98518  4.58477  3.61503
          0.02168  4.23813  4.96047  0.61958  0.77255  0.48576  0.95510
    260   2.60020  4.76423  2.98865  2.47371  3.98736  3.47023  3.63570  3.25333  2.18653  2.84518  3.73778  3.01788  3.85865  2.57924  2.71493  2.58518  2.60251  2.43099  5.27668  3.95765    346 k x - -
          2.68618  4.42225  2.77519  2.73123  3.46354  2.40513  3.72494  3.29354  2.67741  2.69355  4.24690  2.90347  2.73739  3.18146  2.89801  2.37887  2.77519  2.98518  4.58477  3.61503
          0.02168  4.23813  4.96047  0.61958  0.77255  0.48576  0.95510
    261   2.63114  4.25601  4.17127  3.56620  3.29037  3.90633  4.14489  2.08903  3.49134  2.26035  3.33964  3.86465  4.27604  3.66409  3.71136  3.21005  3.02667  1.20621  4.98277  3.77467    347 v x - -
          2.68618  4.42225  2.77519  2.73123  3.46354  2.40513  3.72494  3.29354  2.67741  2.69355  4.24690  2.90347  2.73739  3.18146  2.89801  2.37887  2.77519  2.98518  4.58477  3.61503
          0.04521  4.23813  3.51430  0.61958  0.77255  0.48576  0.95510
    262   2.59140  5.07248  2.62342  1.94843  4.27566  3.26232  3.45171  3.86001  2.33191  3.36637  4.04069  2.86723  3.62099  2.61282  2.43772  2.51328  2.66103  3.40289  5.52024  4.06668    348 e x - -
          2.68618  4.42225  2.77519  2.73123  3.46354  2.40513  3.72494  3.29354  2.67741  2.69355  4.24690  2.90347  2.73739  3.18146  2.89801  2.37887  2.77519  2.98518  4.58477  3.61503
          0.04294  4.21511  3.60224  0.61958  0.77255  0.51528  0.90964
    263   1.81898  4.30015  3.54873  2.98864  3.44740  3.58958  3.55110  2.64644  2.87780  2.46858  3.42249  3.37147  3.98287  3.22916  3.24836  2.79223  2.84856  2.06085  4.90633  3.60674    349 a x - -
          2.68618  4.42225  2.77519  2.73123  3.46354  2.40513  3.72494  3.29354  2.67741  2.69355  4.24690  2.90347  2.73739  3.18146  2.89801  2.37887  2.77519  2.98518  4.58477  3.61503
          0.02265  4.19481  4.91716  0.61958  0.77255  0.49252  0.94440
    264   2.36004  5.01187  2.80328  2.37908  4.30705  2.36867  3.37211  3.75305  2.38503  3.24381  4.08291  2.36165  3.83136  2.69961  2.66864  2.65134  2.89576  3.37921  5.48671  4.11510    350 a x - -
          2.68618  4.42225  2.77519  2.73123  3.46354  2.40513  3.72494  3.29354  2.67741  2.69355  4.24690  2.90347  2.73739  3.18146  2.89801  2.37887  2.77519  2.98518  4.58477  3.61503
          0.04614  4.21830  3.49447  0.61958  0.77255  0.51128  0.91561
    265   3.11718  4.84788  3.85585  3.80201  4.91427  0.36920  4.89012  4.60465  4.02641  4.21339  5.20048  4.02169  4.24811  4.32567  4.21529  3.30021  3.62319  4.07041  5.91173  5.03128    351 G x - -
          2.68618  4.42225  2.77519  2.73123  3.46354  2.40513  3.72494  3.29354  2.67741  2.69355  4.24690  2.90347  2.73739  3.18146  2.89801  2.37887  2.77519  2.98518  4.58477  3.61503
          0.02265  4.19481  4.91716  0.61958  0.77255  0.54006  0.87398
    266   2.58372  4.19842  3.70401  3.03518  3.16571  3.63138  3.48110  2.63473  3.00066  2.03071  3.30714  3.46542  4.00630  3.32896  3.12213  2.85487  2.75262  1.90113  4.79292  3.22798    352 v x - -
          2.68618  4.42225  2.77519  2.73123  3.46354  2.40513  3.72494  3.29354  2.67741  2.69355  4.24690  2.90347  2.73739  3.18146  2.89801  2.37887  2.77519  2.98518  4.58477  3.61503
          0.02265  4.19481  4.91716  0.61958  0.77255  0.45325  1.00940
    267   2.61071  5.02250  2.48807  2.18587  4.32221  3.25306  3.61403  3.62708  2.35224  3.18571  4.07717  2.76253  3.81283  2.72847  2.52030  2.56901  2.32928  3.22057  5.48415  4.10296    353 e x - -
          2.68618  4.42225  2.77519  2.73123  3.46354  2.40513  3.72494  3.29354  2.67741  2.69355  4.24690  2.90347  2.73739  3.18146  2.89801  2.37887  2.77519  2.98518  4.58477  3.61503
          0.02168  4.23813  4.96047  0.61958  0.77255  0.48576  0.95510
    268   3.69584  5.05399  4.51851  4.20950  2.46482  4.26131  3.88113  3.59157  3.86445  2.92523  4.18982  4.20276  4.70082  4.18060  3.97291  3.84586  3.96639  3.50656  0.72728  2.36168    354 w x - -
          2.68618  4.42225  2.77519  2.73123  3.46354  2.40513  3.72494  3.29354  2.67741  2.69355  4.24690  2.90347  2.73739  3.18146  2.89801  2.37887  2.77519  2.98518  4.58477  3.61503
          0.02168  4.23813  4.96047  0.61958  0.77255  0.48576  0.95510
    269   2.61278  3.20675  3.54016  2.97145  2.62710  3.60339  3.06994  2.79618  2.82433  2.49337  3.40944  3.36190  3.98235  3.21448  3.03771  2.32416  2.74986  2.57551  4.88244  3.29710    355 s x - -
          2.68618  4.42225  2.77519  2.73123  3.46354  2.40513  3.72494  3.29354  2.67741  2.69355  4.24690  2.90347  2.73739  3.18146  2.89801  2.37887  2.77519  2.98518  4.58477  3.61503
          0.02168  4.23813  4.96047  0.61958  0.77255  0.48576  0.95510
    270   3.06497  4.46443  4.97614  4.43179  3.51952  4.54442  4.99390  1.57255  4.32198  1.69575  3.05778  4.61514  4.80562  4.50680  4.46212  3.89889  3.41432  1.16217  5.43591  4.28340    356 v x - -
          2.68618  4.42225  2.77519  2.73123  3.46354  2.40513  3.72494  3.29354  2.67741  2.69355  4.24690  2.90347  2.73739  3.18146  2.89801  2.37887  2.77519  2.98518  4.58477  3.61503
          0.02168  4.23813  4.96047  0.61958  0.77255  0.48576  0.95510
    271   0.69241  4.31866  3.80338  3.60968  4.40989  3.14225  4.59489  3.53944  3.62510  3.42733  4.40331  3.64084  3.92366  3.93156  3.85325  2.64338  2.87410  3.11684  5.84615  4.65345    357 A x - -
          2.68618  4.42225  2.77519  2.73123  3.46354  2.40513  3.72494  3.29354  2.67741  2.69355  4.24690  2.90347  2.73739  3.18146  2.89801  2.37887  2.77519  2.98518  4.58477  3.61503
          0.02168  4.23813  4.96047  0.61958  0.77255  0.48576  0.95510
    272   2.44917  4.43913  3.41895  3.33704  4.64639  0.72290  4.53599  4.14511  3.57167  3.85407  4.72559  3.51098  3.92317  3.84961  3.84465  2.61922  3.02702  3.54194  5.95762  4.74618    358 g x - -
          2.68618  4.42225  2.77519  2.73123  3.46354  2.40513  3.72494  3.29354  2.67741  2.69355  4.24690  2.90347  2.73739  3.18146  2.89801  2.37887  2.77519  2.98518  4.58477  3.61503
          0.02168  4.23813  4.96047  0.61958  0.77255  0.48576  0.95510
    273   2.27025  4.84768  2.99569  2.46956  4.22414  2.79045  3.69029  3.65826  2.47499  3.19507  4.02848  2.30285  2.96342  2.82811  2.76032  2.41943  2.82818  3.18127  5.44674  4.09880    359 a x - -
          2.68618  4.42225  2.77519  2.73123  3.46354  2.40513  3.72494  3.29354  2.67741  2.69355  4.24690  2.90347  2.73739  3.18146  2.89801  2.37887  2.77519  2.98518  4.58477  3.61503
          0.02168  4.23813  4.96047  0.61958  0.77255  0.48576  0.95510
    274   2.20063  4.88366  2.99260  2.42945  4.15609  3.44649  3.61010  3.57906  2.28262  3.16357  3.96880  2.97623  2.48691  2.67930  2.78503  2.56186  2.61039  3.20468  5.38676  4.04636    360 a x - -
          2.68618  4.42225  2.77519  2.73123  3.46354  2.40513  3.72494  3.29354  2.67741  2.69355  4.24690  2.90347  2.73739  3.18146  2.89801  2.37887  2.77519  2.98518  4.58477  3.61503
          0.02168  4.23813  4.96047  0.61958  0.77255  0.48576  0.95510
    275   2.39136  4.97033  2.89035  2.31756  4.25376  2.97830  3.49390  3.69662  2.37275  3.11298  4.03018  2.92610  3.78625  2.41052  2.62631  2.46940  2.41568  3.26793  5.44308  4.07532    361 e x - -
          2.68618  4.42225  2.77519  2.73123  3.46354  2.40513  3.72494  3.29354  2.67741  2.69355  4.24690  2.90347  2.73739  3.18146  2.89801  2.37887  2.77519  2.98518  4.58477  3.61503
          0.02508  4.23813  4.57232  0.61958  0.77255  0.48576  0.95510
    276   1.63649  4.37736  3.47362  2.92324  3.60226  3.52884  3.88821  2.78895  2.86830  2.50086  3.55040  3.32219  3.96031  3.01204  3.22917  2.65090  2.68282  2.40615  5.03863  3.79834    362 a x - -
          2.68618  4.42225  2.77519  2.73123  3.46354  2.40513  3.72494  3.29354  2.67741  2.69355  4.24690  2.90347  2.73739  3.18146  2.89801  2.37887  2.77519  2.98518  4.58477  3.61503
          0.02175  4.23480  4.95714  0.61958  0.77255  0.49013  0.94816
    277   2.83256  4.44739  4.56883  4.16239  3.80564  4.07460  4.93938  1.97418  4.02510  2.36285  3.65197  4.31289  4.58522  4.35484  4.23384  3.50376  3.24084  0.81061  5.65517  4.42131    363 v x - -
          2.68618  4.42225  2.77519  2.73123  3.46354  2.40513  3.72494  3.29354  2.67741  2.69355  4.24690  2.90347  2.73739  3.18146  2.89801  2.37887  2.77519  2.98518  4.58477  3.61503
          0.02175  4.23480  4.95714  0.61958  0.77255  0.49013  0.94816
    278   2.06588  5.08038  2.49147  2.18965  4.39159  3.14096  3.54964  3.85526  2.33434  3.34292  4.13506  2.82602  3.81637  2.71807  2.54232  2.49242  2.83908  3.45370  5.53462  4.14199    364 a x - -
          2.68618  4.42225  2.77519  2.73123  3.46354  2.40513  3.72494  3.29354  2.67741  2.69355  4.24690  2.90347  2.73739  3.18146  2.89801  2.37887  2.77519  2.98518  4.58477  3.61503
          0.02175  4.23480  4.95714  0.61958  0.77255  0.49013  0.94816
    279   2.55347  5.20602  2.45271  1.64999  4.52016  3.34388  3.53555  3.99694  2.46217  3.49859  4.26799  2.86132  3.84441  2.27705  2.96485  2.66835  2.69523  3.58246  5.65309  4.23787    365 e x - -
          2.68618  4.42225  2.77519  2.73123  3.46354  2.40513  3.72494  3.29354  2.67741  2.69355  4.24690  2.90347  2.73739  3.18146  2.89801  2.37887  2.77519  2.98518  4.58477  3.61503
          0.02175  4.23480  4.95714  0.61958  0.77255  0.49013  0.94816
    280   2.35571  4.30910  4.56488  3.99425  3.36477  4.15544  4.52195  1.79574  3.87418  1.60507  2.89831  4.18436  4.47625  4.07345  4.03008  3.47206  3.13115  1.62503  5.08893  3.92110    366 l x - -
          2.68618  4.42225  2.77519  2.73123  3.46354  2.40513  3.72494  3.29354  2.67741  2.69355  4.24690  2.90347  2.73739  3.18146  2.89801  2.37887  2.77519  2.98518  4.58477  3.61503
          0.02175  4.23480  4.95714  0.61958  0.77255  0.49013  0.94816
    281   2.22484  4.06417  3.07495  2.41767  3.83917  3.28214  3.70982  3.08786  2.49301  2.75265  3.72891  3.07664  3.87920  2.86741  2.62201  2.56941  2.75214  2.56420  5.17956  3.88383    367 a x - -
          2.68618  4.42225  2.77519  2.73123  3.46354  2.40513  3.72494  3.29354  2.67741  2.69355  4.24690  2.90347  2.73739  3.18146  2.89801  2.37887  2.77519  2.98518  4.58477  3.61503
          0.02175  4.23480  4.95714  0.61958  0.77255  0.49013  0.94816
    282   2.00651  5.06362  2.65944  1.96732  4.36629  3.12876  3.59868  3.82396  2.38249  3.35254  4.12471  2.88056  3.82452  2.67977  2.74725  2.58155  2.81426  3.37813  5.52679  4.13924    368 e x - -
          2.68618  4.42225  2.77519  2.73123  3.46354  2.40513  3.72494  3.29354  2.67741  2.69355  4.24690  2.90347  2.73739  3.18146  2.89801  2.37887  2.77519  2.98518  4.58477  3.61503
          0.02175  4.23480  4.95714  0.61958  0.77255  0.49013  0.94816
    283   1.91668  4.29613  3.55548  2.98487  3.42816  3.60742  3.86546  2.58753  2.81379  2.20343  3.30862  3.33761  3.98568  3.22281  2.86281  2.82857  2.76923  2.43490  4.49262  3.65665    369 a x - -
          2.68618  4.42225  2.77519  2.73123  3.46354  2.40513  3.72494  3.29354  2.67741  2.69355  4.24690  2.90347  2.73739  3.18146  2.89801  2.37887  2.77519  2.98518  4.58477  3.61503
          0.03067  4.23480  4.15272  0.61958  0.77255  0.49013  0.94816
    284   3.54924  4.85867  5.08355  4.54099  2.99566  4.78998  5.01337  2.24301  4.36012  0.65357  2.86148  4.80158  4.93621  4.45807  4.46262  4.16302  3.77094  2.45349  5.22651  4.07971    370 L x - -
          2.68618  4.42225  2.77519  2.73123  3.46354  2.40513  3.72494  3.29354  2.67741  2.69355  4.24690  2.90347  2.73739  3.18146  2.89801  2.37887  2.77519  2.98518  4.58477  3.61503
          0.21419  4.22607  1.72486  0.61958  0.77255  0.50142  0.93057
    285   2.43609  4.97191  2.85095  2.02456  4.27238  3.29260  3.59219  3.71315  2.27865  3.25493  4.04189  2.84759  3.79455  2.60180  2.42871  2.42333  2.71800  3.34184  5.43705  4.07520    371 e x - -
          2.68618  4.42225  2.77519  2.73123  3.46354  2.40513  3.72494  3.29354  2.67741  2.69355  4.24690  2.90347  2.73739  3.18146  2.89801  2.37887  2.77519  2.98518  4.58477  3.61503
          0.47008  4.03841  1.02883  0.61958  0.77255  0.69950  0.68684
    286   1.90017  4.19250  2.87247  2.60359  3.96862  2.92023  3.84590  3.28826  2.73665  3.05818  3.94199  2.88781  3.60039  3.10010  3.06848  2.12129  2.66268  2.88947  5.32668  4.04821    372 a x - -
          2.68618  4.42225  2.77519  2.73123  3.46354  2.40513  3.72494  3.29354  2.67741  2.69355  4.24690  2.90347  2.73739  3.18146  2.89801  2.37887  2.77519  2.98518  4.58477  3.61503
          0.23429  3.60937  1.70486  0.61958  0.77255  0.96470  0.47981
    287   2.54364  4.13754  3.16913  2.99189  3.11502  2.98583  3.83580  2.54690  2.86404  2.01700  3.51321  3.28101  3.61199  3.33220  3.05341  2.77247  2.93772  2.41029  4.61276  3.32867    373 l x - -
          2.68618  4.42225  2.77519  2.73123  3.46354  2.40513  3.72494  3.29354  2.67741  2.69355  4.24690  2.90347  2.73739  3.18146  2.89801  2.37887  2.77519  2.98518  4.58477  3.61503
          0.04958  3.42467  4.14701  0.61958  0.77255  1.03546  0.43860
    288   2.47551  4.12584  2.31222  2.57669  3.46767  2.76931  3.70716  2.99542  2.75591  2.74020  3.87876  2.97257  3.42069  3.12694  3.00684  2.63083  2.87251  2.74238  4.70619  3.56744    374 d x - -
          2.68618  4.42225  2.77519  2.73123  3.46354  2.40513  3.72494  3.29354  2.67741  2.69355  4.24690  2.90347  2.73739  3.18146  2.89801  2.37887  2.77519  2.98518  4.58477  3.61503
          0.03364  3.40873        *  0.61958  0.77255  0.00000        *
//
